# Supplementary material for: Spontaneous current constriction in threshold switching devices
Source: Nat Commun. 2019 Apr 9;10:1628. doi: 10.1038/s41467-019-09679-9 (PMC6456614; doi:10.1038/s41467-019-09679-9)
Supplement: Supplementary file 3 — Source Data [file 41467_2019_9679_MOESM3_ESM.xlsx]

## Sheet: Figure 1a
Blue - dashed
Xdata
0	2.015	2.6913	3.12	3.4262	3.6627	3.8529	4.0092	4.1398	4.2502	4.3441	4.4249	4.4945	4.5548	4.6072	4.6526	4.692	4.7261	4.7555	4.7809	4.8025	4.8209	4.8364	4.8493	4.8598	4.8681	4.8745	4.8791	4.8821	4.8836	4.8838	4.8828	4.8807	4.8775	4.8733	4.8684	4.8626	4.856	4.8489	4.841	4.8327	4.8237	4.8175	4.7257	4.6177	4.5026	4.3857	4.2701	4.1574	4.0492
Ydata
0	1.8	3.6	5.4	7.2	9	10.8	12.6	14.4	16.2	18	19.8	21.6	23.4	25.2	27	28.8	30.6	32.4	34.2	36	37.8	39.6	41.4	43.2	45	46.8	48.6	50.4	52.2	54	55.8	57.6	59.4	61.2	63	64.8	66.6	68.4	70.2	72	73.8	75	90	105	120	135	150	165	180
Black
Xdata
2.1796e-06	0.5875	1.1212	1.5974	2.0256	2.4107	2.7553	3.0631	3.3341	3.5719	3.7793	3.9594	4.1178	4.2511	4.3654	4.4628	4.5476	4.616	4.6724	4.7184	4.7585	4.7873	4.8089	4.824	4.8337	4.8424	4.8428	4.8395	4.8332	4.8244	4.8124	4.7982	4.7813	4.763	4.7469	4.7255	4.7029	4.6793	4.6589	4.6332	4.6071	4.5812	4.5536	4.53	4.5023	4.474	4.4455	4.4213	4.3922	4.3635
Ydata
-2.037e-05	0.11685	0.73645	1.8937	3.4994	5.5077	7.8944	10.625	13.7	17.085	20.755	24.679	28.805	33.168	37.706	42.404	47.219	52.187	57.267	62.444	67.677	73.016	78.422	83.888	89.405	94.931	100.53	106.17	111.84	117.53	123.25	128.99	134.75	140.53	146.29	152.1	157.92	163.75	169.54	175.39	181.24	187.09	192.96	198.78	204.65	210.52	216.4	222.23	228.11	233.99
[truncated: 354 more columns]

## Sheet: Figure 1b
Red - dashed
Xdata
6.7645e-09	0.054991	0.10998	0.16496	0.21994	0.27491	0.32988	0.38482	0.43976	0.49468	0.54958	0.60445	0.6593	0.71413	0.76892	0.82368	0.87841	0.93311	0.98779	1.0424	1.097	1.1516	1.2062	1.2607	1.3151	1.3696	1.424	1.4784	1.5327	1.587	1.6413	1.6956	1.7498	1.8039	1.8581	1.9122	1.9662	2.0202	2.0742	2.1281	2.182	2.2358	2.2896	2.3433	2.397	2.4506	2.5042	2.5577	2.6111	2.6645
Ydata
-1.63e-06	0.0021507	0.0048555	0.0085879	0.013739	0.020735	0.030037	0.042186	0.057767	0.077552	0.10202	0.13192	0.1681	0.21082	0.26118	0.31808	0.38238	0.45439	0.53352	0.62047	0.71499	0.81728	0.92682	1.0439	1.1702	1.3032	1.4443	1.5935	1.7517	1.9172	2.0914	2.2735	2.4652	2.6649	2.875	3.0943	3.323	3.5623	3.8116	4.0708	4.3417	4.625	4.9195	5.226	5.5443	5.8786	6.2235	6.5836	6.9585	7.348
Black
Xdata
2.1796e-06	0.5875	1.1212	1.5974	2.0256	2.4107	2.7553	3.0631	3.3341	3.5719	3.7793	3.9594	4.1178	4.2511	4.3654	4.4628	4.5476	4.616	4.6724	4.7184	4.7585	4.7873	4.8089	4.824	4.8337	4.8424	4.8428	4.8395	4.8332	4.8244	4.8124	4.7982	4.7813	4.763	4.7469	4.7255	4.7029	4.6793	4.6589	4.6332	4.6071	4.5812	4.5536	4.53	4.5023	4.474	4.4455	4.4213	4.3922	4.3635
Ydata
-2.037e-05	0.11685	0.73645	1.8937	3.4994	5.5077	7.8944	10.625	13.7	17.085	20.755	24.679	28.805	33.168	37.706	42.404	47.219	52.187	57.267	62.444	67.677	73.016	78.422	83.888	89.405	94.931	100.53	106.17	111.84	117.53	123.25	128.99	134.75	140.53	146.29	152.1	157.92	163.75	169.54	175.39	181.24	187.09	192.96	198.78	204.65	210.52	216.4	222.23	228.11	233.99
[truncated: 156 more columns]

## Sheet: Figure 1c
Red - dashed
Xdata
3.8477	3.7546	3.6668	3.5839	3.5057	3.432	3.3625	3.2969	3.2349	3.1764	3.1209	3.0684	3.0186	2.9713	2.9264	2.8835	2.8427	2.8038	2.7665	2.7309	2.6968	2.6642	2.6328	2.6027	2.5737	2.5459	2.519	0	2.015	2.6913	3.12	3.4262	3.6627	3.8529	4.0092	4.1398	4.2502	4.3441	4.4249	4.4945	4.5548	4.6072	4.6526	4.692	4.7261	4.7555	4.7809	4.8025	4.8209	4.8364
Ydata
210	225	240	255	270	285	300	315	330	345	360	375	390	405	420	435	450	465	480	495	510	525	540	555	570	585	600	0	1.8	3.6	5.4	7.2	9	10.8	12.6	14.4	16.2	18	19.8	21.6	23.4	25.2	27	28.8	30.6	32.4	34.2	36	37.8	39.6
Black
Xdata
0	2.015	2.6913	3.12	3.4262	3.6627	3.8529	4.0092	4.1398	4.2502	4.3441	4.4249	4.4945	4.5548	4.6072	4.6526	4.692	4.7261	4.7555	4.7809	4.8025	4.8209	4.8364	4.8493	4.8598	4.8681	4.8745	4.8791	4.8821	4.8836	4.8838	4.8828	4.8807	4.8775	4.8733	4.8684	4.8626	4.856	4.8489	4.841	4.8327	4.8237	4.8175	4.7257	4.6177	4.5026	4.3857	4.2701	4.1574	4.0492
Ydata
0	1.8	3.6	5.4	7.2	9	10.8	12.6	14.4	16.2	18	19.8	21.6	23.4	25.2	27	28.8	30.6	32.4	34.2	36	37.8	39.6	41.4	43.2	45	46.8	48.6	50.4	52.2	54	55.8	57.6	59.4	61.2	63	64.8	66.6	68.4	70.2	72	73.8	75	90	105	120	135	150	165	180
[truncated: 28 more columns]

## Sheet: Figure 2a
Black
Xdata
2.0919e-06	0.34955	0.69354	1.0187	1.3221	1.606	1.874	2.1268	2.3639	2.5872	2.7957	2.9914	3.1728	3.3407	3.4988	3.6417	3.7722	3.8952	4.0057	4.1059	4.1966	4.2815	4.3551	4.4239	4.4832	4.5377	4.5837	4.6259	4.6634	4.6961	4.7221	4.7462	4.7628	4.7784	4.7902	4.8001	4.8081	4.8095	4.8137	4.8122	4.8116	4.8044	4.8001	4.79	4.7819	4.787	4.757	4.7555	4.7255	4.724
Ydata
2.202e-05	0.0046916	0.068001	0.3291	0.8198	1.516	2.379	3.402	4.591	5.924	7.414	9.038	10.813	12.73	14.75	16.93	19.24	21.63	24.15	26.78	29.51	32.3	35.21	38.17	41.23	44.34	47.54	50.78	54.07	57.41	60.82	64.25	67.76	71.28	74.84	78.42	82.02	85.69	89.33	93.03	96.72	100.48	104.21	108	111.77	115.4	119.4	123.1	127.1	130.8
[truncated: 152 more columns]

## Sheet: Figure 2b
0.23	-0.72	-1.42	-1.47	-1.38	-0.25	-1.28	0.14	-1.81	-1.75	-1.03	-1.63	-1.1	0.33	-1.55	-0.21	-1.7	-1.42	-1.19	-2.31	-1.23	-1.47	-1.87	-1.26	-1.58	7.16	22.44	32.66	40.45	37.65	39.16	39.08	37.37	37.21	37.77	38.38	39.01	36.59	37.39	39.47	39.23	39.1	38.32	37.62	36.5	36.65	36.3	37.81	37.57	36.19
-0.53	-1.65	-2.14	0.49	-0.24	-1.5	-1.16	-1.43	-1.73	-0.33	-0.98	-0.46	-2.1	-0.78	-0.31	-2.47	-0.82	-1.89	-2.29	-2.01	-1.08	-1.54	-1.56	-0.28	-2.16	4.67	22.51	32.98	38.5	38.37	38.37	37.86	37.29	36.44	37.08	38.8	39.3	38.81	37.12	38.6	36.77	37.76	36.73	37.41	38.78	37.64	36.66	37.21	36.45	38.17
-0.59	-1.31	-1.55	0.02	-1.37	-0.73	-1.1	-0.24	-0.83	-1.78	-0.54	0.21	-0.76	-0.89	-0.39	-1.03	-1.73	-1.34	-0.16	-1.21	-1.17	-2.26	-1.92	-1.31	-1.46	1.72	15.36	27.71	34.28	37.21	39.52	39.66	38.72	38.26	38.46	37.05	38.87	36.91	36.35	37.72	38.53	38.13	36.88	37.05	36.11	38.55	37.77	37.4	39.43	38.18
-0.75	-1.59	-2.2	-1.51	0.03	-0.26	-0.9	-1.09	-0.83	-0.65	-0.07	-0.42	-0.84	-2.06	-1.89	-0.48	-0.47	0.77	-0.12	0.05	-0.05	-1.02	-2.7	-0.86	-1.54	2.98	16.62	30.15	37.43	39.76	41.11	36.91	37.22	36.12	37.76	37.31	36.94	37.2	37.97	36.62	37.04	38.68	36.62	36.55	36.53	37.25	36.31	36.21	37.75	39.18
0.51	-0.19	-0.79	1.18	-1.08	-1.59	-1.18	-1.91	-0.73	-0.13	-1.19	-1.05	0.16	-1.77	-0.68	0.01	-1.65	-1.84	-1.37	-0.71	-1.74	-1.52	0.73	-1.02	-1.8	1.7	17.87	30.96	37.87	40.36	37.75	38.19	38.36	40.16	36.29	39.14	38.02	37.18	38.82	37.9	37.19	38.07	36.77	38	37.46	37	35.69	37.58	38	37.62
-1.88	-2.17	-1.84	-1.87	0.24	0.08	0.72	0.15	-0.61	-1.37	-2	-0.05	-1.06	-0.43	-2.09	-0.75	-0.8	-0.68	-1.69	-1.47	-1.22	0.29	-1.04	-1.8	-2.13	0.88	18.2	30.14	37.47	38.37	39.88	37.67	38.06	37.74	39.16	38.48	39.66	39.39	37.02	37.11	37.79	37.42	36.68	36.69	36.09	38.17	37.74	38.48	38.29	37.23
-1.79	-1.76	-1.34	-0.81	-0.89	-0.94	0.74	-1.3	-0.83	-1.89	-1.25	-0.86	-1.92	-1.31	-1.31	-1.24	-1.15	-1.34	-1.06	-1.21	-1.15	0.11	-0.56	-1.05	-1.26	-0.24	14.13	28.37	35.97	40.95	38.94	39.87	38.76	37.48	37.05	37.5	37.81	37.27	38.31	38.78	39.01	37.16	38.75	39.72	37.95	38.58	39.25	37.61	37.68	37.74
-0.5	-1.32	-1.29	0.82	1.62	0.03	2.36	0.56	0.26	-0.17	1.09	1.74	0.87	1.2	0.96	0.91	1.4	2.61	2.04	0.15	0.73	0.3	0.11	0.19	-0.95	3.42	17.71	29.35	37.11	41.4	40.31	41.19	37.77	38.68	39.86	40.6	38.96	37.98	40	39.68	38.73	40.31	39.39	39.14	38.6	39.45	39.67	38.72	37.9	38.91
1.5	1.28	1.69	1.22	0.32	-0.01	1	1.52	1.35	0.69	0.99	0.77	0.55	0.39	0.99	1.51	1.81	0.68	1.15	2.62	3.06	2.46	0.57	0.73	0.29	1.36	16.71	29.16	35.85	39.35	40	37.9	40.11	40.33	40	41.2	42.62	39.97	36.63	38.05	38.82	38.13	39.11	38.84	39.63	38.48	38.78	37.22	38.81	38.01
0.48	0.19	-0.1	0.34	2.07	0.09	0.07	0.65	0.91	0.92	0.02	0.39	0.1	-0.19	0.93	-0.59	1.12	1.07	0.56	-0.91	-0.02	0.45	0	1.21	-0.42	3.57	16.88	30.33	39.55	40.21	40.03	39.33	39.88	41.04	38.48	39.55	37.68	38.56	40.54	38.96	38.26	39.01	38.09	38.75	38.71	37.87	36.49	38.52	40.35	39.13
0.03	-0.38	-0.4	-0.62	0.1	-0.28	1.33	-0.06	-0.22	-0.21	1.43	0.78	-0.26	1.58	0.46	1.8	0.14	-0.18	-0.29	1.35	1.44	-0.09	-0.41	0.28	-0.95	0.15	12.06	27.28	35.34	39.06	40.04	39.53	39.04	38.66	37.44	40.36	37.66	39.25	37.12	37.32	37.46	38.91	39.1	37.69	37.12	36.27	37.56	38.93	39.18	38.23
0.93	0.01	0.29	0.08	1.53	1.57	0.4	0.57	0.08	0.17	1.13	-0.36	0.79	1.1	-0.53	0.07	1.31	0.93	1.46	1.9	1.36	0.8	1.4	1.76	-0.03	1.5	12.54	25.22	33.97	41.08	39.67	39.73	38.15	37.94	38.13	39.21	38.88	39.87	39.14	40.87	39.37	38.45	38.08	38.57	37.93	37.99	38.98	38	39.07	37.55
0.05	-0.68	-1.27	1.2	-0.05	0.17	-0.83	0.87	-0.48	-0.31	0.6	1.89	-0.23	1.71	2.16	0.55	-0.7	0.49	-0.13	-0.02	-0.61	-0.38	0.25	0.1	-0.82	2.68	11.89	24.63	33.08	38.79	38.45	38.45	37.89	38.74	37.96	38.57	38.74	38.53	38.29	37.1	38.28	40.28	37.77	38.06	39.07	38.37	37.78	38.55	38.18	38.95
0.52	0.07	0.44	0.7	0.88	2.23	1.59	1.17	1.33	0.99	0.76	2.19	2.56	1.81	1.34	0.54	1.32	0.84	0.91	0.35	0.97	0.99	1.11	1.21	0.84	3.1	11.72	23.51	33	37.25	38.99	41.43	41.17	39.74	39.46	39.39	40.39	39.26	40.21	38.96	40.4	40.55	38.36	39.44	39.56	38.62	38.17	38.98	39.14	38.22
0.32	-0.12	0.16	1.44	0.1	0.73	-0.17	-0.28	-0.03	-0.2	0.21	-0.3	-0.74	-0.3	-0.14	1.12	0.98	0.63	-0.06	0.44	-0.6	0.03	0.03	-0.16	-0.6	1.18	9.78	21.58	32.12	37.01	38.11	40.05	39.55	38.76	39.2	39.36	37.75	38.55	38.33	38.25	39.94	39.59	36.96	38.74	38.08	39.53	37.7	38.91	37.49	38.39
0.69	0.76	0.93	0.23	0.35	1.32	1.77	0.33	1.6	1.39	0.53	3.38	1.23	0.64	0.6	1.54	0.95	0.63	0.86	2.07	3.12	-0.04	0.36	0.15	-0.28	3.88	12.42	22.62	33.03	37.11	39.12	39.87	40.2	39.72	37.49	38.82	38.91	39.55	39.83	39.24	39.55	40.47	40.83	40.24	39.68	38.05	40.74	38.76	37.37	39.92
1.54	1.58	1.26	1.19	0.99	1.66	1.61	0.64	1.31	1.9	1.83	1.32	1.72	2.25	1.03	1.62	2.13	1.37	1.52	1.1	1.88	1.73	1.11	0.69	1	4.51	13.4	25.73	34.02	38.73	40.22	40.5	39.64	38.24	38.96	38.89	38.08	39.3	39.39	39.24	40.24	39.95	38.71	39.08	39.69	39.81	38.49	38.58	38.4	37.49
-0.52	-0.35	2.79	0.85	1.29	0.11	1.15	0.52	0.31	0.47	0.5	2.16	1.65	0.44	1.7	1.54	1.86	1.21	2.58	1.59	0.88	2.79	-0.13	0.61	1.43	3.91	11.92	22.98	32.24	38.93	39.56	39.4	39.83	39.15	39.75	38.88	39.45	39.73	39.26	39.56	40.08	40.57	40.08	38.14	39.4	38.99	38.28	39.62	38.01	38.23
1.22	0.83	1.95	1.13	1.33	2.12	-0.29	0.72	0.92	0.89	1.71	2.61	1.27	0.81	0.92	0.89	1.87	0.86	2.83	0.21	1.08	1.52	0.21	0.92	-0.28	4.06	11.98	24.55	34.35	40.44	40.25	40.14	38.04	40.17	39.9	38.53	38.59	39.35	40.83	38.89	37.11	38.53	38.12	39.57	37.93	40.01	40.23	38.59	37.52	37.93
2.23	1.95	2.06	2.74	1.98	1.24	0.86	0.64	1.7	1.92	2.57	2.52	2.33	1.64	1.56	1.75	1.31	1.94	0.3	0.03	0.3	1.67	1.99	0.82	0.79	3.77	13.82	25.32	31.63	38.64	41.46	38.62	38.15	39.02	38.51	41.04	38.61	39.38	39.65	40.82	38.61	38.69	37.65	38.58	37	38.2	36.89	37.84	37.98	38.03
1.29	1.43	2.64	1.72	1.64	-0.02	0.24	1.14	2.24	1.18	1.57	1.53	1.61	0.23	1.16	0.71	-0.05	0.91	0.75	1.77	0.68	1.29	0.89	-0.09	0.19	4.27	13.67	25.09	33.71	38.05	40.27	41.21	39.39	40.16	38.22	38.67	38.27	38.03	38.44	38.69	38.78	38.79	37.95	38.2	38.46	38	39.07	38.69	37.69	38.02
-0.28	-0.73	-0.63	0.18	-0.45	0	-0.5	-0.04	-0.05	-0.14	-0.53	0.45	2.11	0.19	0.81	0.58	-0.68	-0.86	0.04	1.01	0.16	-0.12	0.83	-0.08	-0.04	1.29	9.56	22.83	32.65	38.11	39.66	40.2	37.13	37.89	38.23	38.91	37.59	38.13	40.19	37.1	36.87	36.78	37.79	37.07	38.37	36.12	37.1	37.97	38.04	37.73
-0.65	-0.54	1.09	1.09	0.81	-0.62	0.14	0.11	-0.8	0.92	-0.64	0.75	-0.27	1.04	-0.25	1.63	0.69	0.36	-0.41	0.3	0.59	-0.34	-0.54	-0.33	-0.93	1.77	8.97	21.21	32.21	38.92	39.57	38.75	38.93	38.25	38.43	37.12	39.08	38.01	39.18	35.51	36.98	39.41	37.33	38.5	36.69	36.25	37.58	39.6	38.72	37.78
-0.2	-0.77	-0.41	-0.02	0.45	-0.28	0.68	1.43	0.53	-0.01	-0.6	1.18	2.14	-0.28	1.47	0.3	-0.02	0.67	0.29	2.19	3.75	1.95	1.47	-0.77	-0.38	-0.04	7.55	21.49	31.49	36.91	39.02	38.7	38.73	37.92	37.92	37.49	37.33	37.45	37.4	38.77	37.85	38.18	37.29	36.34	39.35	38.45	37.5	38.44	39.26	38.59
-0.12	-0.6	-0.24	-0.04	0	1.23	1.19	3.87	-0.22	-0.1	-0.07	0.95	0.3	1.13	0.18	0.95	0.5	0.56	0.29	1.26	2.3	3.1	0.9	0.39	1.43	1.08	8	20.9	31.64	37.11	38.9	39.72	38.97	39.82	38.33	38.69	38.21	38.76	38.49	37.44	37.91	38.73	37.79	38.31	39.66	38.52	37.84	38.75	38.46	37.87
1.9	1.27	0.39	-0.35	0.74	-0.08	0.27	1.93	-0.06	0.4	0.94	0.5	0.14	0.52	-0.47	0.19	0.24	0.43	0.2	0.2	-0.07	0.91	0.77	0.76	-0.03	0.54	9.08	22.05	33.47	37.37	40.15	39.71	37.91	38.94	38.42	37.6	37.43	38	37.7	37.97	37.25	38.1	37.63	36.45	37.87	38.22	37.54	37.48	37.04	36.71
0.65	0.41	0.21	1.17	0.54	-0.01	0.24	0.78	1.22	0.43	0.34	1.16	0.7	0.61	0.2	0.34	1.1	0.04	0.09	0.75	-0.1	0.96	0.47	0.63	0.47	1.75	8.99	22.89	33.6	39.66	37.69	40.45	38.7	39.49	38.21	39.65	39.79	39.9	37.98	39.02	39.7	39.29	40.96	39.37	40.06	38.44	39.73	39.72	39.04	38.19
1.27	0.95	1.11	-0.03	0.96	1.39	0.06	1.26	2	0.42	-0.75	0.65	1.31	0.68	1.12	0.6	0.01	0.99	0.23	0.81	0.62	1.06	0.46	1.26	1.34	4.18	14.05	28.91	37.65	39.16	38.64	40.72	39.14	37.94	38.19	38.87	39.09	39.1	38.99	39.51	39.43	37.93	39.17	39.25	38.16	40.1	39.01	38.39	38.56	39.19
2.13	1.53	1.02	0.45	2.36	1.52	1.03	1.64	1.94	0.28	1.32	1.65	0.89	0.81	1.39	0.22	0.64	1.24	1.11	2.42	0.76	1.23	1.18	0.58	0.07	0.48	12.06	28.4	39.09	43.65	38.9	39.07	38.72	40.58	38.32	38.9	38.43	38.49	40.16	38.97	39.11	38.37	40.86	38.08	40.13	37.54	38.09	38.89	39.52	38.73
0.3	-0.06	0.57	1.03	1.03	0.37	0.78	0.55	0.74	2.54	2.05	1.75	0.98	1.88	1.3	0.84	0.75	0.23	0.83	0.01	0.47	1.56	0.3	0.76	-0.11	0.02	10.78	26.59	35.27	39.56	40.38	41.14	41.79	39.28	38.67	38.7	38.42	38.59	39.54	38.44	37.51	39.15	38.57	37.56	38.02	39.36	39.9	38.04	38.56	39.38
0.81	0.64	0.48	0.8	1.24	0.58	0.74	1.15	1.26	1.78	1.97	0.52	1.64	1.69	1.58	1.58	2.62	2.26	1.09	0.92	1.03	0.78	0.75	0.01	0.67	-0.7	5.47	21.91	33.71	40.02	39.31	40.07	39.64	39.66	38.81	39.96	40.64	39.98	39.41	38.07	40.86	39.52	38.67	38.37	41.31	38.47	38.53	38.28	39.18	38.85
2.24	1.64	0.57	0.68	1.03	0.43	1.19	1.68	-0.34	2.42	0.72	0.83	1.6	1.32	0.23	0.5	-0.02	-0.21	0.2	0.88	0.88	0.08	0.11	-0.38	-0.3	0.16	5.21	22.39	33.42	39.87	39.32	40.06	38.91	39.76	40.57	39.94	38.88	37.16	39.18	40.05	38.87	41.52	38.71	39.99	39.58	40.59	37.66	38.65	36.95	39.65
-0.19	-0.16	0.17	0.5	0.15	0.37	1.22	0.45	0.16	-0.01	0.41	-0.27	-0.14	0.85	0.33	-0.27	0.01	0.26	0.15	0.51	0.15	0.51	0.38	0.19	0.79	-0.11	5.3	20.9	31.55	38.88	39.21	38.58	41.18	42.46	42.41	40.06	39.96	37.83	40.13	39.44	40.89	39.59	37.95	38.36	39.78	40.33	39.3	38.72	40.07	37.61
1.36	0.87	-0.39	-0.59	-0.43	-0.59	0.28	-0.46	-0.25	0	-0.03	0.35	-0.42	-0.04	-0.94	0.14	-0.29	0.22	-0.6	2.37	0.13	-0.36	-1.16	-0.75	-1.22	-1.11	2.55	16.26	28.76	36.68	40.39	39.11	39.32	38.61	38.96	40.76	39.34	37.51	37.04	38.02	39.46	38.51	39.84	38.42	38.88	38.58	38.27	37.92	38.24	38.57
1.75	1.45	0.1	0.04	0.18	0.45	1.43	2.27	0.44	0.46	2.48	1.27	1.65	1.65	1.01	1.04	0.21	0.84	0.92	-0.1	0.12	0.49	0.24	1.25	1.9	2.12	5.31	19.43	31.09	38.54	37.93	39.4	41.07	41.06	39.78	40.56	40.86	40.97	38.39	38.96	40.35	38.63	39.83	37.5	38.21	37.63	38.2	38.3	38	38.49
0.65	0.67	0.99	1.36	1.71	1.56	0.95	1.3	1.16	1.56	1.09	0.89	0.96	1.01	1.55	1.67	1.5	0.43	0.28	1.2	0.4	1.79	1.89	1.56	0.37	-0.35	3.47	19.33	31.51	39.77	42.88	41.56	40.9	40.12	40.83	39.48	40.13	39.96	40	40.08	42.31	41.18	40.41	39.5	39.6	39.1	39.12	38.35	37.44	38.6
1.65	1.45	0.78	0.9	2.04	0.39	0.68	1.7	0.68	0.1	1.2	1.96	1.15	1.44	0.61	0.79	0.5	1.69	0.72	1.78	1.93	1.86	1.63	0.99	0.3	0.04	4.12	18.45	31.55	40.06	43.57	41.46	39.56	40.12	42.3	42.12	39.95	41.17	38.72	38.25	42.88	39.07	39.28	38.39	39.85	38.83	38.63	37.22	38.3	38.37
3.53	2.78	0.26	0.63	0.18	0.31	1.61	0.62	0.3	1.03	0.07	0.41	1.11	0.83	2.35	1.96	0.83	0.21	2.99	2.41	0.76	-0.73	0.19	1.85	-0.59	-0.03	3.67	19.12	29.52	37.21	38.62	42.08	43.57	42.64	39.73	39.15	37.42	38.91	39.47	39.24	37.95	38.32	38.69	39.15	38.62	39.65	38.44	40.12	38.85	37.67
0.66	0.08	0.29	-0.37	0.48	2.14	0	1.55	0.54	0.53	0.34	-0.13	-0.27	2.86	3.49	0.91	1.02	1.42	3.41	4.53	0.97	0.83	1.26	-0.27	0.02	-0.31	0.83	12.52	24.42	34.44	39.95	39.78	39.89	40.81	37.47	37.99	38.61	41.8	39.15	40.43	38.76	37.96	38.99	38	39.42	40.04	40.94	39.65	38.42	39.78
-0.48	0.09	1.25	1.05	0.42	0.46	3.21	4.11	1.94	0.32	1.08	0.93	1.09	1.08	0.42	1.17	1.58	0.99	-0.11	1.06	0.7	1.23	3.3	2.34	1.97	2.49	3.46	12.17	26.55	35.04	40	40.27	42.91	39.87	41.83	40.12	40.8	40.65	39.39	38.75	40.55	38.33	39.63	39.54	39.61	38.21	38.83	38.44	38.84	38.62
0.71	1.33	1.14	1.6	0.5	2.39	5.77	3.12	1.75	1.94	0.29	0.86	-0.15	0.48	0.44	-0.02	0.47	2.16	-0.44	2.72	1.55	0.12	1.62	0.93	0.28	-0.22	6.85	12.48	26.84	36.01	39.15	41.39	41.96	39.47	41.35	38.29	37.33	39.37	39.18	38.88	38.03	39.14	37.83	37.09	38.42	40.47	38.17	37.59	39.61	37.1
0.85	0.09	-1.55	1.29	-0.25	3.06	7.92	3.08	0.29	-1.43	-1.24	-0.75	-1.52	-1.19	-1.27	0.03	-1.58	0.39	2.11	-0.68	0.14	1.01	2.21	-1.32	-0.47	1.27	4.49	13.59	25.74	35.14	38.96	41	39.96	38.27	38.62	37.42	39.03	37.99	38.23	37.99	38.45	37.46	37.65	41.09	39.01	38.36	36.22	38.49	39.5	39.33
1.22	0.51	0.79	0.57	6.36	8.5	5.08	3.97	2.17	0.69	-0.61	-0.56	-0.31	-0.53	0.9	0.22	0.35	-0.35	-0.84	-0.84	1.56	1.59	3.15	1.68	4.74	4.42	10.29	15.02	26.36	36.49	41.6	39.91	39.88	40.38	39.23	39.1	38.01	38.23	40.55	38.23	38.95	38.68	39.82	39.39	38.27	39.86	41.72	39.37	37.57	37.96
2.12	1.63	4.58	5.05	7.24	10.21	4.18	0.6	-1.53	-1.36	0.14	-1.14	-0.54	-0.57	-0.54	1.81	0.09	-1.6	-1.35	-0.37	-0.97	-1.68	4.14	5.29	5.02	7.09	10.15	15.45	29.06	38.32	42.06	38.43	38.62	36.93	37.5	37.61	37.89	38.71	35.92	36.69	39.07	39.07	38.36	35.85	37.76	38.17	39.13	37.95	38.36	38.78
10.17	10.56	9.67	5.12	8.08	6.61	3.94	-0.15	-1.97	-2.59	-1.44	-0.23	-0.66	-2.43	-0.53	-1.54	-1.69	-1.49	-1.21	-2.08	-0.92	0.59	4.5	4.12	7.49	4.44	11.41	15.54	26.7	35.36	40.7	43.95	38.55	39.74	37.31	37.81	36.73	37.28	37.21	36.18	37.9	37.61	36.99	38.39	37.09	37.34	38.03	36.78	36.71	38.57
13.58	14.3	14.74	8.9	7.98	8.21	4.8	0.06	-0.21	0.59	-1.29	0	-0.51	0.29	-0.42	-0.54	1.29	0.86	-0.5	0.3	3.31	3.35	6.2	7.62	6.89	8.87	11.3	15	27.08	35.88	39.22	42.12	39.12	39.65	37.91	38.46	39.23	38.83	39.74	38.54	38.14	37.74	37.55	36.82	36.88	37.71	38.89	37.42	38.66	38.8
11.28	11.59	12.53	12.1	12.58	7.73	6.02	-0.36	-0.67	-0.39	0.25	-0.99	-1.44	-0.42	0.49	-0.21	0.71	-0.24	-0.14	2.44	6.14	6.07	6.11	7.46	7.55	4.07	5.55	12.8	29.04	38.47	40.92	37.98	41.76	39.59	37.72	37.75	40.83	40.62	39.18	38.16	38.5	38.51	38.52	36.57	38.63	37.79	38.84	37.46	39.36	38.88
10.34	11	11.17	11.15	12.75	11.03	3.53	0.69	-0.28	-0.6	-0.38	-0.37	0.37	-0.3	-0.21	-0.23	-0.55	-0.06	0.14	2.44	2.7	8.93	3.72	4.79	8.21	7.4	6.83	11.46	24.71	32.53	36.99	41.58	41.67	37.97	38.14	39.1	38.89	39.28	38.55	38.88	36.95	37.12	39.07	38.45	38.07	38.02	37.73	38.12	36.7	38.73
8.71	8.28	10.62	12.46	12.91	9.57	3.52	-0.95	-0.83	-0.51	-1.56	-0.24	-1.43	-1.55	-1.59	-0.4	-0.77	-1.49	-0.2	-0.89	1.66	5.31	0.05	2.03	4.23	8.31	9.31	12.33	25.31	35.19	38.15	39.61	41.29	38.41	40.64	38	37.93	37.43	37.58	37.92	39.38	37.87	38.56	38.36	37.06	37.54	39.77	38.85	37.2	38.99
12.77	10.73	6.12	7.04	11.99	8.72	0.68	-1.61	-1.98	-1.67	-0.37	-0.55	-0.49	-1.49	-0.93	-0.73	-0.34	-1.04	0.01	-0.42	-0.27	0.1	0.14	-1.08	-0.61	5.27	6.27	8.79	23.63	32.6	37.99	37.18	39.98	38.6	37.52	38.21	37.87	38.8	38.46	37.51	37.69	37.51	37.19	37.48	37.76	38.37	36.41	38.17	38.35	39.2
8.76	8.19	6.14	8.36	6.69	4.57	0.53	1.65	0.73	1.22	0.11	1.04	0.6	0.66	0.01	-0.23	0.78	-0.31	1.75	4.86	2.84	2.79	0.15	0.29	1.14	5.13	10.27	9.15	22.87	32.95	37.6	38.36	40.63	40.42	41.41	42.26	40.32	39.18	38.31	39.1	37.52	38.76	37.97	39.12	41.03	39.12	39.32	38.23	39.98	37.55
1.15	0.99	2.93	6.27	4.2	1.11	0.87	1.12	0.49	1.09	0.88	1.48	0.77	0.72	1.16	1.24	0.4	1.03	0.76	0.22	1.31	1.39	1.34	0.63	0.23	0.31	1.68	6.63	21.76	34.3	41.02	40.23	41	42.28	40.89	40.35	38.85	40.13	40.66	37.87	37.96	39.11	39.87	38.78	39.6	37.86	38	39.42	39.01	39.64
0.62	0.69	1.64	1.45	0.59	0.75	0.8	0.88	0.41	1.11	-0.02	0.96	0.93	0.87	1.35	0.61	2.38	1.61	1.49	1.81	2.22	1.94	2.56	1.19	0.58	0.66	2.34	9.74	21.92	32.84	38.7	40.06	40.06	39.97	41.76	37.2	38.28	39.21	40.02	40.18	37.3	39.48	39.28	38.9	38.56	38.86	38.85	40.05	38.4	39.43
3.61	2.85	3.36	1.15	1.39	1.83	0.38	1.47	1.06	1.31	1.58	1.14	0.86	1.41	1.27	2.58	2.12	1.43	1.24	1.62	0.96	2.35	2.82	0.6	0.88	0.33	3.79	11.5	24.36	34.19	39.11	40.8	42.22	39.98	41.78	40.93	40.11	40.65	38.79	39.61	38.71	39.72	38.98	38.68	38.84	40.94	37.53	38.56	38.54	38.81
1.33	1.08	1.48	1.55	1	0.61	2.57	1.96	1.87	1.29	1.5	1.72	0.53	1.05	1.61	0.95	0.89	2.3	2.49	0.76	1.22	1.45	1.47	1.52	1.35	1.1	1.17	8.27	20.36	31.91	37.94	39.3	42.27	41.28	41.46	39.62	39.53	40.15	39.49	39.95	40.11	38.92	40.58	40.66	40.87	39.31	40.2	39.56	38.82	39.61
1.37	0.9	0.63	2.59	1.52	0.83	1.68	1.4	2.43	3.49	1.41	1.38	1.71	1.57	2.19	1.89	1.85	1.61	2.5	3.89	2.03	1.21	1.75	1.44	0.59	0.73	1.13	4.73	18.88	29.8	37.61	41.32	40.41	40.57	40.73	38.79	38.46	39.57	39.35	37.9	40.35	39.45	39.25	38.4	37.88	39.4	40.3	40.57	40.7	38.71
2.27	1.6	1.76	2.68	2.8	1.89	1.8	1.66	0.96	1.34	3.57	1.73	1.77	1.08	1.45	0.65	1.22	1.7	2.07	1.82	1.48	0.92	0.97	1.7	2.59	0.56	0.52	5.35	21.78	32.64	39.13	39.67	40.72	42.57	41.28	38.7	40.17	39.69	38.51	38.17	39.64	38.62	39.29	38.13	38.07	38.8	38.02	37.66	38.8	38.71
2.49	1.66	1.49	1.84	1.39	1.47	1.1	1.97	2.92	1.24	1.32	1.61	1.33	1.16	1.4	2.84	2.06	3.15	1.83	1.58	0.5	2.11	0.93	1.79	1.7	0.68	0.7	4.6	19.78	30.54	37.93	41.64	40.92	40.64	41.83	39.23	38.81	39.35	41.23	38.65	39.9	38.34	40.65	39.5	37.3	39.4	40.54	39.71	38.83	39.72
1.14	1.65	1.53	1.54	1.99	1.73	2.43	1.21	1.88	3.94	0.73	2.47	1.77	0.69	2.04	1.4	1.14	0.96	1.36	1.78	1.22	0.69	1.55	1.1	1.63	1.1	2.18	1.78	17.2	29.59	35.66	40.4	42.17	44.72	42.41	38.27	38.81	38.85	38.86	40.07	38.89	39.17	39.68	38.63	39.38	39.58	38.15	37.59	40.31	40.43
1.42	1.12	1.5	1.25	1.06	1.24	2.66	2.14	1.62	2.55	0.39	1.51	0.85	1.99	1.45	2.29	1.96	1.39	1.3	0.04	1.54	1.19	0.58	0.39	0.8	0.28	0.3	1.94	15.98	28.79	36.62	38.81	39.16	41.1	42.95	39.59	40.49	38.85	40.16	39.69	39.36	37.37	39.63	40.78	39.3	39.87	38.91	39.43	37.82	39.35
0.63	0.93	0.68	0.7	2.15	1.19	1.76	0.6	0.74	0.65	1.74	1.19	1.59	0.61	0.88	0.03	2.07	1.11	0.8	1.54	0.47	0.3	0.41	0.78	0.81	0.39	-1.2	1.81	12.81	26.32	34.65	38.96	39.7	41.55	40.64	41.57	39	39.02	38.74	37.65	37.75	37.66	38.26	39.1	39.13	37.95	39.47	39.09	39.93	39.87
1.53	1.16	1.1	1	1.15	1.33	1.54	0.46	1	0.8	2.34	1.73	1.72	0.83	0.9	0.78	1.34	1.63	2.58	2.95	1.87	0.11	0.21	0.47	0.43	-0.59	-0.19	4.71	13.9	28.8	37.29	38.37	40.05	41.3	43.06	40.29	38.88	37.67	40.12	39.75	39.33	39.95	38.08	38.45	38.05	39.43	40.68	40.75	40.33	38.1
1.46	1.55	3.24	1.69	1.77	1.61	2.16	1.97	1.64	1.7	2.93	3.29	2.72	2.01	1.14	1.71	2.04	0.95	2.32	2.02	1.56	1.43	2.11	1.08	1.05	2.25	0.07	2.7	14.53	28.84	36.13	38.79	44.11	44.23	41.85	39.56	40.71	41.37	39.95	39.54	40.96	39.96	40.01	38.49	38.24	38.63	38.63	39.78	39.18	39.07
1.07	0.98	2.01	0.99	1.2	1.55	1.38	1.69	0.79	1.08	1.12	2.02	1.46	1.13	1.2	2.53	0.77	1.39	0.51	0.67	0.41	1.5	1.05	-0.27	-0.3	0.37	0.86	0.82	11.14	24.87	32.37	40.09	41.86	39.72	39.41	41.04	39.29	38.27	37.6	38.72	39.01	38.43	37.22	37.32	37.77	38.69	37.62	38.19	39.05	38.88
1.85	1.65	1.69	0.8	2.07	1.51	1.83	1.73	2.7	2.31	1.86	3.04	2.24	1.95	1.72	1.76	1.48	0.56	2.87	4.19	1.86	3.27	1.37	0.67	1.8	1.44	0.88	2.23	7.95	22.28	32.7	39.4	42.56	41.7	39.8	41.81	41.33	38.64	38.65	38.53	38.93	38.91	38.9	39.54	39.94	37.9	40.54	39.41	37.73	39.22
1.6	1.62	1.96	1.7	2.07	3.94	1.71	3.12	2.97	3.2	3.49	1.7	2.62	2.08	2.07	2.41	1.91	1.84	2.86	1.45	1.44	2.3	1.5	2.03	0.98	1.32	0.81	0.64	8.38	24.29	34.03	38.14	40.64	42.42	40.03	41.66	39.95	39.91	39.9	39.97	40.28	41.03	40.06	39.31	38.81	38.57	38.61	39.94	39.95	38.3
1.98	1.53	0.78	1.83	1.8	1.38	0.44	0.89	0.66	1.09	0.69	1.23	1.35	1.31	0.1	0.12	0.82	0.83	1.42	0.51	-0.13	0.73	1.05	0.68	0.15	0.22	-0.63	0.2	7.4	24.82	34.88	40.55	45.54	43.81	39.67	40.54	39.3	38.55	39.74	38.42	40.24	38.4	36.23	39	39.62	38.46	38.07	38.27	38.95	39.37
-0.5	0.31	1.45	0.04	3.83	3.22	3.48	3.01	0.68	0.34	0.17	0.57	0.07	0.36	0.49	0.23	-0.51	-0.14	1	-0.21	0.24	0.67	0.11	1.17	0.91	0.44	-1.02	-1.57	8.69	25.67	35.71	38.62	41.1	39.92	41	43.15	50.62	49.47	51.34	47.54	48.89	41.86	38.63	38.49	39.16	37.95	40.64	39.92	37.59	38.92
2.34	1.74	2.17	0.86	1.81	2.41	1.64	5.65	2.37	1.74	0.86	3.02	1.62	1.81	2.27	1.97	0.95	1.71	1.74	1.11	1.71	0.8	1.13	0.74	1.64	0.95	0.84	3.38	9.11	23.47	34.56	39.42	41.22	46.05	49.95	53.96	57.62	49.2	49.34	44.72	39.63	38.87	37.91	38.94	39.76	38.55	39.72	37.37	38.41	38.13
-0.06	-0.08	1.79	1.07	2.42	4.1	3.4	3.12	1.93	3.39	0.32	2.71	1.16	0.82	0.21	0.93	1.71	0.33	2.01	2	0.92	0.82	1.82	1.91	2.39	1.26	0.07	0.14	5.64	20.16	32.57	38.27	41.29	40.7	40.41	39.55	39.67	38.92	38.83	38.62	39.62	37.97	37.57	37.86	37.38	38.1	40.33	39.19	39.67	39.25
1.35	0.96	2.15	1.4	2.27	3.13	2.88	3.11	2.37	0.39	1.17	1.03	2.58	1.26	2.23	1.4	2.29	1.79	1.67	2.21	2.75	2.96	1.97	3.1	1.24	0.82	-0.23	3.01	16.6	23.64	33.6	39.36	43.23	40.81	40.09	41.51	39.28	39.85	40.06	39.01	40.2	38.83	38.76	39.25	40.22	39.77	40.01	39.05	39.26	39.63
0.4	0.11	0.86	0.74	0.01	0.16	1.38	0.1	1.21	1.49	0.69	0.04	0.22	0.23	0.54	0.23	1.17	-0.13	0.78	2.13	3.16	1.15	1.9	-0.2	0.83	1.03	0.22	0.56	5.33	20.94	32.5	40.13	41.95	40.76	40.55	39.83	41.01	39.8	40.03	38.18	37.87	37.77	39.5	39.57	38.54	39.13	41	38.96	37.66	40.46
2.51	1.55	0.8	3.06	2.66	0.96	0.98	1.68	3.06	1.46	2.57	2.29	3.13	1.48	2.32	1.57	1.39	1.33	1.67	1.2	1.95	1.37	0.62	1.35	1.2	1.44	0.2	0.98	3.43	20.22	33.54	40.9	38.35	39.22	40.98	41.82	41.26	39.99	39.33	39.18	38.38	39.27	40.14	39.2	39.79	39.18	38.43	39.18	40.59	38.02
2.79	1.97	3.02	1.39	1.62	2.53	1.63	2.9	1.76	2.86	1.12	1.48	1.68	1.74	2.85	1.02	1.39	1.2	1.89	3.21	1.42	0.96	0.59	1.28	0.69	1.21	0.18	0.16	4.54	20.53	31.79	40.4	43.22	39.68	40.15	42.13	39.9	40.23	39.53	38.72	38.78	38.44	39.62	39.13	38.51	37.73	39.13	39	38.33	39.37
2.24	1.6	1.69	1.73	2.48	1.97	2.28	0.82	1.16	1.25	1.04	1.73	1.28	1.48	1.88	1.51	1.22	1.04	2.58	1.66	1.23	1.6	0.71	0.86	0.38	0.74	1.3	1.31	7.25	17.34	30.71	38.56	40.29	40.71	41.02	40.43	41.92	39.69	39.26	39.47	39.34	41.37	37.78	39.7	38.98	37.98	38.34	39.66	39.27	39.8
3.1	1.96	1.78	1.68	2.68	1.68	2.31	3.23	2.14	1.12	1.13	1.6	1.97	1.57	2.32	1.45	1.27	3.03	2.2	2.7	2.44	1.46	1.31	0.88	1.22	1.26	0.86	0.98	0.8	16.24	29.36	38.5	40.5	39.83	41.34	42.58	42.84	40.34	38.35	38.83	39.63	38.71	39.41	39.91	38.5	39.3	39.18	39.49	38.6	39.89
1.15	1.23	1.53	1.97	2.03	2.71	3.04	3.61	2.05	0.88	2.65	0.96	2.16	1.23	1.18	0.96	1.42	2.57	1.8	1.37	1.09	0.87	2.24	1.09	1.72	0.57	0.82	0.54	0.93	12.73	27.39	35.97	40.48	39.96	38.78	40.77	42.14	39.93	38.78	37.8	39.33	39.41	38.21	39.76	40.31	38.89	39.13	38.56	40.17	40.17
0.7	0.38	1.45	1.54	0.48	1.94	1.98	1.6	1.5	2.9	0.59	1.94	0.88	1.19	1.31	0.94	0.12	0.62	1.43	1.32	1.36	2.68	0.61	0.73	1.12	0.72	0.78	0.25	1.73	16.93	30.1	39.07	42.41	40.94	41.09	40.9	40.61	40.08	40.3	40.2	39.23	40	38.67	40.26	40.57	38.83	39.69	38.91	39.46	39.03
2.55	2.1	1.73	1.85	2.68	1.29	1.74	1.67	2.61	1.88	1.32	1.9	1.83	3.54	2.65	2.85	3.08	1.45	1.57	0.81	1.53	1.82	2.98	0.86	4.96	0.82	1.02	0.27	2.85	15.61	29.36	37.68	41.87	44.34	44.67	41.71	38.69	39.49	39.85	38.96	39.57	39.78	39.6	39.5	39.07	38.18	39.15	39.29	39.09	39.07
3.56	2.69	3.41	1.26	1.62	2.94	2.23	1.56	1.24	1.38	1.71	2.95	3.45	1.82	1.41	1.09	4.08	1.68	1.39	1.23	2.33	1.73	1.19	1.34	3.04	1.43	0.18	0.33	4.95	19.71	32.5	40.12	40.27	41.45	40.23	38.73	39.15	40.08	40.8	40.01	40.05	40.68	39.95	40.2	38.85	40	38.45	39.09	39.58	39.48
3.11	2.89	2.74	1.89	2.5	2.09	2.42	2.27	1.7	2.36	3.1	2.23	2.72	2.54	3.55	2.82	3.4	1.43	1.3	1.47	1.45	1.4	1.51	2.01	1.25	2.26	0.79	1.07	3.01	19.35	30.5	37.55	41.84	44.14	43.79	41.69	39.4	39.6	41.68	41.27	39.58	38.77	39.23	39.81	38.56	40.12	39.39	38.44	39.56	39.65
1.24	1.71	2.37	1.48	1.46	1.63	1.36	1.89	0.89	2.07	0.93	1.7	1.65	1.09	0.98	0.14	0.56	3.11	0.25	2.3	0.15	1.69	1.78	0.64	0.32	0	0.53	0.89	3.03	15.05	30.79	42.02	49.62	49.39	44.07	41.62	39.79	38.57	40.22	41.56	40.48	40.38	39.35	40.17	38.21	41.17	38.23	38.73	39.06	40.24
2.28	1.7	1.97	1.06	0.89	1.38	2.22	2.08	1.88	1.05	3.1	1.97	1.09	0.92	0.8	0.5	1.94	0.46	2.17	2.11	2.49	0.98	0.51	2.2	0.96	1.15	0.73	0.4	4	19.64	35.64	47.49	53.27	53.38	49.95	44.65	41.97	40.57	38.4	38.59	39.35	39.72	41.14	41.6	38.48	39.54	39.09	40.26	39	38.8
0.4	0.63	1.32	2.67	0.99	1.14	1.48	1.71	1.04	0.83	0.74	2.09	0.95	0.17	0.97	1.81	0.18	0	0.67	0.57	1.54	2.53	1.59	0.86	0.08	-0.31	-0.33	-0.13	3.74	16.97	31.92	51.03	60.35	61.07	56.91	48.83	41.44	41.02	39.72	38.5	39.53	40.77	38.54	38.82	40.86	38.19	38.34	38.9	40.25	38.05
1.23	1.39	1.9	0.52	0.48	1.08	1.56	1.22	0.59	0.96	1.3	0.45	1.15	0.95	2.28	3.5	0.87	1.32	0.6	0.6	1.49	0.66	0.32	1.54	1.78	1.36	-0.34	-0.05	3.08	19.24	39.25	55.69	63.05	65.42	59.68	51.58	41.39	40.01	39.87	40.98	39.55	40.69	39.83	39.14	38.69	39.39	38.97	37.87	39.67	39.58
2.34	1.62	0.93	1.11	1.35	1.75	0.81	1.51	1.14	0.26	1.61	0.54	1.02	1.5	0.53	0.82	2.07	1.21	1.15	0.37	1.07	2.51	1.65	0.47	1.47	1.4	0.05	-0.56	5.33	24.25	39.92	54.38	62.32	64.39	59.4	49.81	40.56	39.3	39.45	38.68	38.88	38.85	37.88	38.33	37.75	37.25	38.19	39.47	37.76	39.61
1.73	1.58	2.72	2.13	1.57	1.21	1.96	1.7	1.69	4.68	2.65	1.27	1.24	2.64	1.29	2.65	2.15	1.31	1.44	1.65	1.58	2.03	1.26	0.12	1.59	1.66	1.26	1.31	9.35	25.43	37.95	48.79	57.9	61	55.12	46.91	37.37	38.67	38.38	39.16	39.75	38.86	39.15	40.48	39.68	40.46	39.19	38.71	40.64	38.39
-0.66	-0.86	0.39	1.73	1.56	0.87	1.27	0.78	0.28	1.01	2.29	1	3.89	2.79	1.59	1.2	1	0.48	0.94	0.71	0.79	1.47	1.16	0.31	1.86	0.6	1	0.29	2.88	20.49	40.72	49.62	53.39	54.53	49.99	43.02	41.32	38.78	39.7	39.78	38.9	40.67	39.81	39.73	40.87	38.9	40.67	39.9	39.07	37.16
2.6	2.49	0.98	-0.28	1.07	0.63	0.51	0.75	2.25	0.9	1.5	0.92	0.61	-0.08	0.68	-0.15	0.77	2.02	0.79	0.53	0.96	2.62	2.26	0.37	0.88	2.21	3.6	5.64	9.59	26.08	42.22	50.24	52.23	48.43	42.98	40.93	42.89	40.81	39.76	39.1	39.31	41.24	40.77	41.04	39.42	38.29	38.15	38.39	39.2	37.85
2.05	2.8	2.56	1.73	2.15	2.11	2.21	2.85	1.85	2.19	2.4	3.61	3.11	5.28	3.22	2.82	3.22	1.84	3.41	2.36	2.97	2.03	1.38	2.79	1.71	1.56	2.53	1.23	5.48	18.14	32.9	42.2	44.51	43.54	41.2	42.69	45.41	43.29	40.58	40.64	39.4	39.96	39.04	39.88	39.43	41.3	39.78	40.29	41.15	37.31
1.54	1.31	1.96	0.41	1.44	1.23	1.85	0.94	0.81	2.41	3.08	1.57	1.14	2	2.4	3.65	2.18	2.01	1.97	1.87	2.46	1.82	1.94	1.25	1.1	0.73	0.77	1.06	2.06	15.13	27.51	36.11	42.81	41.76	42.4	41.11	41.69	40.73	40.77	39.12	40.41	38.11	39.51	43	39.08	38.79	39.54	40.27	39	38.2
1.12	0.53	1.34	1.57	1.92	1.14	2.03	2.78	1.73	0.54	1.02	2.15	1.54	2.4	2.44	1.25	2.06	2.37	1.24	1.25	0.75	1.28	1.24	4.45	1.73	0.68	-0.2	-0.22	4.66	16.96	30.74	38.49	40.58	40.24	42	40.59	41.65	39.64	40.77	38.6	38.75	39.04	40.77	39.23	37.91	38	38.45	39.34	39.6	39.54
1.96	1.38	2.2	1.81	2.9	4.04	2.78	1.92	3.45	2.16	1.63	4.39	2.88	2.79	1.8	2.48	2.5	2	3.33	1.61	1.99	2.31	2.6	4.54	2.34	3.02	1.79	2.87	3.77	14.69	30.44	38.71	41.93	40.94	40.42	40.79	42.37	38.13	38.56	39.54	40.35	39.83	40.26	41.46	40.47	41.01	41.49	38.37	38.61	41.09
2.15	1.53	1.65	2.73	4.02	2.12	1.59	2.75	2.95	2.52	2.53	1.94	2.2	2.51	3.78	1.93	2.46	2.17	3.38	4.68	3.62	1.45	1.79	1.75	2.44	0.98	1.64	1.08	3.71	16.42	31.59	39.42	45.05	40.72	41.17	40.91	41.87	41.78	41.54	41.14	39.71	39.66	39.1	40.12	41.5	38.59	40.04	39.26	39.63	38.49
2.83	2.48	1.97	2.23	2.4	3.94	2.81	3.09	3.21	2.24	3.48	2.51	3.01	2.88	1.23	1.4	3.27	2.22	2.36	2.95	1.67	4.06	2.54	1.21	1.23	4.3	2.53	0.98	6.4	18.57	32.97	41.61	42.58	44.86	40.55	41.74	40.74	39.58	41.96	39.98	38.68	37.93	40.48	40.1	40.44	40.15	38.91	39.93	39.5	38.23
1.95	1.77	2.85	2.97	1.56	2.17	2.21	3.05	2.4	1.43	2.92	1.87	2.32	3.32	3.85	2.74	2.51	3.56	3.11	1.05	2.23	3.69	1.96	3.06	3.24	0.8	1.71	2.1	6.54	16.83	31.07	37.42	41.88	43.45	39.23	41.68	40.41	39.95	38.71	39.6	40.02	40.28	38.84	38.69	39.01	40.52	39.88	40.38	39.61	39.21
3.67	2.89	1.1	2.37	3.5	2.66	4.4	2.8	2.05	4.21	3.24	2.16	2.23	3.36	3.13	3.11	2.52	2.37	2.6	3.3	3.12	4.08	2.18	3.59	3.19	2	1.9	0.91	6.19	18.46	29.4	37.5	40.92	43.37	41.85	40.14	40.45	40.57	39.98	39.78	40.34	38.52	38.15	40.73	38.66	39.36	39.92	40.17	38.41	39.82
3.23	2.83	2.52	1.82	2.3	3.21	3	2.47	2.46	2.14	3.33	3.42	4.33	2	1.68	2.54	2.99	3.3	4.05	2.32	1.45	2.1	2.65	5.78	2.79	2.34	1.31	2.2	8.46	20.03	32.19	40.56	42.08	40.34	42.92	41.16	40.24	38.89	39.61	37.9	38.65	40.36	41.35	41.15	40.97	39.56	40.83	39.97	38.83	39.09
1.22	0.32	0.78	2.33	2.02	2.21	2.15	2.09	2.75	2.39	3.15	3.23	3.93	3.87	4.23	2.34	1.73	1.92	3.12	2.7	2.37	2.34	2.88	1.27	2.93	1.59	2.65	4.75	8.73	23.5	37.59	43	42.69	40.48	39.85	40.55	39.73	39.48	39.53	38.73	39.55	41.32	41.62	40.41	39.7	39.15	40.32	39.41	39.6	39.79
2.61	2	2.29	3.02	2.62	3	4.27	3.47	2.09	1.91	1.88	3.01	2.89	2.72	2.51	3.19	2.14	2.26	2.06	1.34	3.84	1.21	1.8	2.36	1.5	2.67	1.67	2.04	7.69	25.35	39.79	45.7	44.43	43.03	39.39	37.46	39.5	40.39	39.67	39.93	41.18	38.6	39.33	40.71	38.46	40.36	38.33	39.05	38.63	40.15
[truncated: 150 more columns]

## Sheet: Figure 2 i
5.4595e-05	0.00025905	0.0039306	0.002107	0.0021155	0.0052003	0.0021324	0.0033523	0.0018179	0.0036405	0.0024113	0.006065	0.0015729	0.0040237	0.0034218	0.00037757	0.0035813	0.0011314	0.0038695	0.0041662	0.0050733	0.0038441	0.0093288	0.0047427	0.002598	0.00015705	0.0035234	0.003837	0.0014032	0.0047695	0.0029469	0.0029554	0.003269	8.0399e-05	0.00068228	0.0025049	0.0011657	0.0015724	0.0021743	0.0055228	0.0030729	0.00398	0.004887	0.001225	0.0079218	0.0048616	0.0064393	0.0011826	0.011855	0.011236
0.00027022	0.0003486	0.0011688	0.0014655	0.0025102	0.0067921	0.005885	0.0061987	0.0016286	0.0028587	0.002561	0.00048227	0.0031893	0.00014501	0.0013724	0.00075359	0.00017041	0.00073665	0.0020184	0.0020269	0.0040682	0.00070279	0.0061875	0.0019066	0.0051219	0.0042148	0.003613	0.006368	0.0045454	0.0018558	0.003068	0.00090775	0.0030511	0.0048929	0.00028756	0.0024675	0.0012553	0.0014829	0.0030003	0.003723	0.0034263	0.0070969	0.0068002	0.0044838	0.0093582	0.0020255	0.00042438	0.0037907	0.0020001	0.002586
0.004148	0.0059705	0.0044362	0.0019863	0.0035163	0.0084075	0.00078565	0.0043939	0.0043854	0.006	0.0053981	0.002659	0.0093823	0.00023456	0.0031139	0.00025149	0.0024866	0.0088869	0.0015542	0.0045975	0.0018424	0.0036602	0.0042669	0.0079205	0.0011982	0.0036311	0.0027071	0.003711	0.0058557	0.0018959	0.0019044	0.0069373	0.0099806	0.0056996	0.0044705	0.0059149	0.0022603	0.0019636	0.0013848	0.005954	0.0056404	0.0035243	0.005669	0.0010373	0.0043858	0.0023365	0.0004016	0.0014379	0.0064882	0.006949
0.0017399	0.0052706	0.00068454	0.0069543	0.0033006	0.0036143	0.0043128	0.0021681	0.0064321	0.0055081	0.0042789	2.0016e-06	0.0030632	0.0027655	0.00027778	0.010035	0.0051437	0.002999	0.0054319	0.006339	0.007246	0.00052369	0.00021005	0.00010359	0.00011206	0.0004257	0.0023124	0.0016633	0.003211	0.0019854	0.0010784	0.0074965	0.0059791	0.0017141	0.0038598	0.0096666	0.0022278	0.0058814	0.0049574	0.0011546	0.0020786	0.00065955	0.00034591	0.0045463	0.0036393	0.0015412	0.003669	0.00030677	0.0024313	0.010052
0.00030675	0.00367	0.00093089	0.0008917	0.0064419	0.0024822	0.004933	0.0028043	0.001592	0.0038927	0.0074083	0.0098581	0.00040519	0.0028551	0.0025584	0.0047574	0.00043906	0.0041106	0.0032061	0.011132	0.0062409	0.0034859	0.005984	0.003551	0.004475	0.0081456	0.00052371	0.0040455	0.00098523	0.0018923	0.00035795	0.001265	0.0039324	0.0039947	0.00028626	0.0039777	0.00519	0.0024349	1.4952e-05	0.00028176	0.00088364	0.0021766	0.0036133	0.0094032	0.00037092	0.002062	0.0049664	0.0007015	0.0034575	0.0019391
0.0029638	0.0034543	0.00081062	0.0041591	0.00018334	0.0017007	0.00074912	0.0010735	0.0016754	0.0032169	0.002614	0.0074483	0.0095761	0.0013278	0.0019297	0.0034471	0.0064904	0.0032846	0.00085071	0.0073806	0.001478	0.00026576	0.0027775	0.0021137	0.008837	0.0024359	0.0039644	0.00243	0.0069992	0.00033349	0.0027834	0.0018763	0.0070737	0.0023792	0.0038966	0.0060244	0.0031393	0.0032609	0.0056938	0.0026336	0.0017096	0.0026167	0.0016642	0.0022946	0.0053379	0.0047191	0.0059313	0.0031762	0.00011602	0.0056917
0.0031794	0.0035439	0.0014152	0.0035608	0.0014321	0.0074095	0.0019079	0.0026782	0.0008556	0.0031032	0.00065334	0.0033915	0.0015519	0.0033745	0.0003143	0.0064094	0.0018389	0.0064259	0.003027	0.0094946	0.00065202	5.0132e-05	0.0031104	0.00037224	0.00084	0.0011367	0.0043659	0.0065106	0.0017217	0.00072821	0.0016522	0.0056289	0.00044843	0.0074769	0.010537	0.0081042	0.0032289	0.0032373	0.0035519	0.0043751	0.004977	0.0080203	0.0043497	0.005562	0.0008552	0.0040191	0.0049262	0.0064436	0.0018575	0.0049008
0.0027085	0.0027762	0.0024202	0.010059	0.012204	0.0042776	0.0067012	0.0063875	0.0003348	0.0082788	0.00025862	0.0033019	0.0075659	0.005116	0.0011403	0.0074141	0.0049811	0.0031576	0.0019453	0.0031745	0.00043639	0.0083804	0.0007585	0.0029032	0.0071851	0.0053625	0.0047008	0.00072505	0.00080929	0.0011229	0.0040566	0.0083206	0.011364	0.0023775	0.0057439	0.00035215	0.0011822	0.0014958	0.0024198	0.0067017	0.0048791	0.0024452	0.0039805	0.0042942	0.0079054	0.00034286	0.0014797	0.0057437	0.0029887	0.0040398
0.0012722	0.0045177	0.002373	0.00053351	0.003882	0.012113	0.0023392	0.0041618	0.0041533	0.0010931	0.0031879	0.0050283	0.0065627	0.0071815	0.00719	0.0017043	0.0037804	0.0032471	0.00040652	0.0032641	8.4411e-05	0.00099147	0.007868	0.0057403	5.0547e-05	0.005452	0.0027802	0.0018562	0.0045619	0.00396	0.0054929	0.00092424	0.000288	0.0061301	0.0017969	0.0014833	0.00035622	0.0015854	0.0012887	0.0043499	0.0040531	0.0089444	0.0016277	0.00041548	0.0017123	0.0022635	0.0047143	0.0096056	0.0010682	0.0074683
0.0010565	0.0032012	0.0050301	0.0050216	0.0031821	0.00012185	0.00011338	0.0046826	0.0049793	0.0047958	0.0020567	0.00068141	0.00054776	0.0023873	0.0020906	0.010035	0.0003339	0.0045583	0.0036513	0.0021329	0.00091039	0.00059675	0.0015479	0.0033264	0.0058383	0.0076778	0.0011648	6.4399e-05	0.0058722	0.0034383	0.004058	9.8263e-05	0.0047761	0.0047676	0.0068385	0.0095935	0.0010561	0.00045423	0.0019886	0.0025806	0.0062342	0.0025637	0.0019448	0.0077347	0.0035653	0.0017427	0.0041935	0.008006	0.0017681	0.0036076
0.00023055	0.00098169	0.0097089	0.00065958	0.007365	0.00094783	0.0082636	0.0064241	0.00061725	0.00061192	0.001821	0.00028668	0.0011937	0.0061399	0.0012646	0.0014735	0.0020754	0.0022055	7.7757e-05	0.0013069	0.00082084	0.0020331	0.010875	0.001711	0.006233	0.00077851	0.01023	0.00076158	0.002909	0.0023071	0.0010414	0.0014085	0.0011118	0.00020474	0.0041814	0.00022168	0.0049578	0.0018976	0.0043306	0.00056071	0.0039271	0.001188	0.00058611	0.003036	0.00031248	0.0076315	0.012218	0.0030337	0.0097391	0.0033219
0.0021512	0.0015493	0.0027147	0.0040086	0.0034057	0.0017738	0.0025071	0.0011465	0.0025241	0.0031429	0.0013203	0.00019713	0.0025579	0.0077553	0.0031852	0.0047409	0.0080894	0.0086913	0.00044305	0.00048095	0.0026256	0.00080305	0.00040918	0.0035666	0.0032699	0.00068896	0.0023713	0.00036685	0.002083	0.0034017	0.0052243	0.0082676	0.004597	0.0018202	0.0054956	0.0006164	0.0018456	0.0015029	0.0033884	0.00095544	0.00575	5.6844e-05	0.0018964	0.0020625	0.0044954	0.00039588	0.000206	0.0081321	0.0032408	0.0056738
0.0087456	0.00011294	0.00042658	0.00074022	0.0028849	0.00075715	0.00076562	0.00044662	0.0031847	0.00073486	0.0031678	0.0010231	0.00020606	0.0005197	0.0046598	0.00053663	0.0086102	0.010128	0.0024897	3.9855e-05	0.0052194	0.0076523	0.0036766	0.0045726	0.0036646	0.0015368	0.0055135	0.0057705	0.0030154	0.0045328	0.0015791	0.0017693	0.0077005	0.0025201	0.00021804	0.0028422	0.003461	0.0014133	0.0022572	0.0013502	0.0026087	0.0056519	0.004728	0.0022996	0.0084125	0.0056181	0.0089666	0.00041316	0.00051083	0.0032659
0.0014147	0.0023387	0.0043667	0.0019168	0.0026693	0.0022051	0.0015862	0.0043244	0.0003486	0.0027116	0.0021097	0.0008975	0.0048924	0.001527	0.0039756	0.0064255	0.0036378	0.010038	0.00065158	0.0049335	0.0037203	0.00268	0.003587	8.3558e-05	0.0032649	0.0063082	0.0069101	0.0044602	0.0022621	0.0032226	0.0022986	0.0029005	0.0062489	0.0068508	0.0068424	0.0071391	0.0031633	0.0055963	0.0011261	0.0022224	0.0049605	0.0063404	0.0054334	0.0060522	0.0012645	0.0061389	0.0024683	0.00028674	0.00060038	0.00091703
0.00028357	0.00031832	0.0060998	0.00030138	0.0048706	0.006388	0.00058116	0.0060659	0.0012668	0.00066494	0.0040313	0.0022077	0.0023614	0.0049722	0.0016228	0.0041671	0.0059131	0.0072019	0.0032262	0.00077628	0.001073	0.0013769	0.0013853	0.0065408	0.0022598	0.0056842	0.00071702	0.0074224	0.0028363	0.0011394	0.0054213	0.0017667	0.010737	0.00035259	0.00057141	0.0021667	0.0015039	0.0070064	0.0027415	0.0051846	0.00031703	0.0076507	0.0030805	0.011559	0.0027009	0.0036079	0.00036782	0.008779	0.0020567	0.0054051
0.00054241	7.6409e-05	0.0032721	0.0029584	0.0023396	0.0023311	0.00011874	0.0023142	0.006273	0.0032128	0.0010681	0.0013818	0.0034926	0.0040945	0.0010342	0.00050011	0.0040691	0.0022295	8.4848e-05	0.0029754	0.0038994	0.00036463	0.001882	0.0049253	0.0006444	0.004298	0.0052051	0.0067062	0.0039671	0.00031345	0.0055109	0.010402	0.00057668	0.00362	0.0017804	0.0002461	0.0035946	0.0028226	0.0020518	0.0063158	0.00081413	0.0050781	0.0011024	0.0071974	0.0035268	0.0019925	0.0041203	0.0047222	0.0037982	0.0040949
0.00014768	0.01082	0.002921	0.0023191	0.0016397	0.0037675	0.0022331	0.0046661	0.007099	0.0064802	0.0025044	0.0021908	0.00025908	0.0055308	0.00058119	0.00089483	0.0051767	0.0051852	0.005804	0.0055073	2.1633e-05	0.0011906	0.00087696	0.00035221	0.0049393	0.00024121	0.0008431	0.0054123	0.0019204	0.0010134	0.0017248	0.0071348	0.0022595	0.00074204	0.0013857	0.0041238	0.00075844	0.0029121	0.0068888	0.006287	0.0043867	0.0044728	0.0014286	0.0020474	0.00022481	0.0023695	0.00097896	0.00086056	0.0051424	0.00026714
0.012876	0.0012704	0.0015671	0.0017983	0.00058608	0.0039515	0.0018384	1.1268e-06	0.0048934	0.0039853	0.0014994	0.0017961	0.0043169	0.0024933	0.0031121	0.0022051	0.00022786	0.0013065	0.0028408	0.0026439	0.0029406	0.0074448	0.00048224	0.0013893	0.00016013	0.0062552	0.0092985	0.00013473	0.00201	0.002934	0.0072158	0.0026457	0.0025338	0.00052641	0.0057238	0.0028136	0.0031103	0.0024915	0.0012623	0.0070522	0.0021116	0.0021524	0.0033492	0.00061107	0.00092471	0.0018134	0.0011946	0.004307	0.0095045	0.0052405
0.0061359	0.0017912	0.0039189	0.00024836	0.0032917	0.0041987	0.0038851	0.0014352	0.0038681	0.0041649	0.0059874	0.0041479	0.0062757	0.0044362	0.0022915	0.00014677	0.0010538	0.0010454	0.0016473	0.0065216	0.0038628	0.011502	0.0017435	0.0012997	0.011667	0.001588	0.0020826	0.0027014	0.0054574	0.0018593	0.0063899	0.007619	0.0042753	0.0054876	0.010057	0.0066913	0.00088452	0.0051485	0.0014779	0.0051316	0.0023765	0.0099975	0.0057165	0.0035718	0.0053944	0.0035549	0.00042084	0.0028707	0.0016585	0.0041083
0.0023204	0.0071948	0.0010534	0.0044313	0.0044228	0.0092972	0.0041007	0.0065336	0.00072684	0.0031598	0.0011212	0.0058894	0.0064913	0.0029776	0.0012864	0.0024986	0.0058471	0.0098059	0.000337	0.0027232	0.0027317	0.0054996	0.0021342	0.0030413	1.8969e-05	0.0015533	0.00095143	0.0017867	0.00096836	0.0031131	0.0038975	0.0022145	0.0020495	0.0050928	0.0052926	0.00011209	0.00018462	0.00048133	0.0025789	0.00014596	0.0047284	0.0056355	0.00047653	0.0022616	0.0065256	0.0022447	9.9959e-05	0.0049743	0.0003882	0.0052625
0.0080292	0.0086311	0.0067916	0.00098479	0.0018919	0.0015782	0.00065422	0.00095093	2.6935e-05	0.0024599	0.0039773	0.0045792	0.0024483	0.0033723	0.0018549	0.0024091	0.0024006	0.00127	0.0036044	0.0018972	0.0049584	0.0038842	0.0072326	0.0053931	0.0011122	0.00011698	0.0044522	0.00017126	0.00016279	0.0019819	0.006569	0.0059671	0.003228	0.0068343	0.00041718	0.0052915	0.0031468	0.0016125	0.0060263	0.0051193	0.0017699	0.0014731	0.0027909	0.0024772	0.0027192	1.8876e-05	0.0030622	0.0051899	0.0027401	0.0030368
0.003657	0.0033536	0.0015141	0.0042522	0.001192	0.00087831	0.0057527	0.0028007	0.00036779	0.001597	0.00053081	0.0063207	0.0087536	0.0047779	0.0031652	0.0001833	0.00017483	0.00016637	0.0001579	0.0044282	0.00046938	0.0056668	0.0023174	0.0044621	0.0087439	0.0020376	0.0011305	0.0026649	0.0041992	0.0035973	0.00024886	0.00025733	0.00064973	0.0067448	0.0006328	0.0063957	0.006099	0.0027436	0.0048714	0.0018509	2.8345e-05	0.0017942	0.00035045	0.0042187	0.0012829	0.0052596	0.00068949	0.00449	0.0060074	0.0041679
0.0022207	0.00039808	0.0038659	0.0069092	0.0032386	0.0065871	0.0029165	0.001077	0.005341	0.0031963	0.001662	0.00012761	0.0043916	0.0026359	0.00010222	0.001127	0.0049681	0.00099235	0.00067871	0.0011608	0.0018825	0.00087257	0.0011862	2.6025e-05	0.0039848	0.0012116	6.2721e-07	0.0033491	0.0048665	0.0054684	0.002103	0.0070617	0.0049339	0.00066899	0.0051209	0.0035865	0.0057143	0.00039767	0.0013217	0.00071978	0.0028645	0.00073671	0.0028814	0.009012	0.0029	0.0004654	0.0010842	0.0026186	0.0040868	0.0019421
0.00013119	0.0047004	0.002022	0.0044718	0.0004025	0.0040561	0.0025218	0.0011488	0.0017676	0.0060495	0.0039208	0.0012588	0.0064383	0.006735	0.0073369	0.0024456	0.0018353	0.0048965	2.1196e-05	0.0033273	3.8127e-05	0.00065694	0.0039122	0.00024165	0.00098752	0.00022472	0.0017421	0.00070774	0.0016317	0.00049603	0.00012279	0.0022675	0.0022759	0.0025984	0.0059469	0.0089902	0.0053196	0.0031749	0.0043871	0.0046838	0.0019288	0.00069962	0.0031326	0.0058707	0.0058622	0.00024977	0.0034039	0.0040058	0.0027766	0.0052095
0.0057577	0.0021694	0.0027713	0.0033732	0.0018388	0.0048821	0.0057892	0.0088325	0.0045515	0.0051534	0.0054501	0.0026951	0.0026866	0.002373	0.0028235	0.0013061	0.0034507	0.0011184	0.00080478	0.0010347	0.001093	0.0038311	0.0010601	0.0013738	0.00014364	0.0028818	0.0010422	0.0029335	0.0053843	0.00071166	0.0025342	0.0052724	0.0023655	0.0049503	0.0037211	0.00025466	0.003399	0.0011871	0.0060794	0.0012374	0.006722	0.00030546	0.0015346	0.0082225	0.0039416	0.00094967	0.0054506	0.0014748	0.0012802	0.0054252
0.00025727	0.0021926	0.0023766	0.0084716	0.0020545	0.0057081	0.0056996	0.0010227	0.0037777	0.0068389	0.0022688	0.0025824	0.0019806	0.0059456	0.0034957	0.0025717	0.0041506	0.0031651	0.0068187	0.0040637	0.0025294	0.00038466	0.0061745	6.2552e-05	0.0037162	0.005844	0.0027094	0.0018597	0.0027264	0.0094722	0.008243	0.0082346	0.0030381	0.00028307	0.00033575	0.0078955	0.0084974	0.0045217	0.00024074	0.00068325	0.00022381	0.0017412	0.0044793	0.00050359	0.0023262	0.0023177	0.00078337	0.00016455	0.00076643	0.00014762
0.0019685	0.0010748	0.00045596	0.0071614	0.0019649	0.0022616	0.0025583	0.0040757	0.0037621	0.0017395	0.0014428	0.0019056	0.0040334	0.0052456	0.0026974	0.0017903	0.0027143	0.0018073	0.0024567	0.0042793	0.0033553	0.00062042	0.0024599	0.0011937	0.002782	0.005538	0.00066275	0.0039064	0.0023721	0.0032791	0.00021892	0.0008208	0.0010187	0.0017194	0.0023213	0.00012859	0.00044223	0.0032114	0.0019822	0.0025841	0.0053222	0.0053138	0.00049302	0.00019631	0.00081513	0.0020443	0.004189	0.0037371	0.0040338	0.00055228
0.0031299	0.00068005	0.0034182	0.0011679	0.0055375	0.0061394	0.002774	0.003681	0.0021467	0.0027486	0.00060386	0.0015109	0.0030283	0.001494	0.0017907	0.0014771	0.0017738	0.0042067	0.00053613	0.0028293	0.0025326	0.0037617	0.0013288	0.0013372	0.0038423	0.0023079	0.005046	0.0025962	0.0035158	0.00047252	0.0010449	0.0053732	0.001028	0.0046816	0.00070586	0.0010026	0.004351	0.00054024	0.0014642	0.00055718	0.0043172	0.0033932	0.00063813	0.0018504	0.0006212	0.0012231	0.00092161	0.0012353	2.3016e-05	0.0024099
0.0036507	0.0005905	0.0024131	0.0020995	0.0033117	0.00086182	0.00036735	0.00037582	0.0014468	0.006192	0.0037581	0.00040968	0.00080256	0.0059821	0.0047529	0.00044355	0.0041141	0.0022915	0.00014141	0.0059313	0.0022607	0.0019471	0.0052955	9.908e-05	0.0011301	0.00083338	0.0061772	0.00023996	0.0018878	0.0034052	0.00057053	0.0021676	0.0042953	0.0003196	0.00031113	0.0030492	0.00062133	0.0057789	0.0060756	0.0054568	0.0042276	0.0063554	0.0036003	7.0236e-05	0.0026679	0.00069752	0.0014302	0.00040928	0.0056858	0.0020152
0.0013216	0.0022456	0.0028644	0.0035358	0.00013479	0.0035188	0.0041207	0.00014498	0.0050515	0.0068419	0.0040869	0.0013318	0.00020252	0.0010097	0.0080203	0.0016031	0.0034257	0.0032966	0.0042206	0.0058417	0.0061384	0.0030782	0.00032317	0.00060082	0.00030411	0.0012133	0.0082239	0.0042481	0.00027238	0.0033982	0.00035491	0.0015841	0.00084887	0.0037372	0.0031354	0.0022283	0.0004057	0.0029428	0.0017136	0.0038414	0.0047484	0.0035193	0.0025953	0.0035023	0.0010838	0.0050113	0.0040873	0.0086564	0.0080376	0.0061981
0.0032422	0.0038611	0.0016236	0.0010048	0.0017502	0.0029794	0.0025053	0.0015813	0.0017841	0.0020977	0.0012507	0.0018526	0.0024283	0.0012253	0.0045738	0.00029288	0.0033362	0.0063795	0.0033192	0.001572	0.002692	0.0023783	0.0006819	0.0025214	0.0019195	0.0031487	0.0066085	0.0017172	0.00012235	0.004752	0.0047435	0.00045292	0.0089991	0.001056	0.00043721	0.00018161	0.0040824	0.0029451	0.0038691	0.0020465	0.0028278	0.0055659	0.0055575	0.0026907	0.00056298	0.0040062	0.00027473	0.0030298	1.3511e-05	0.0042674
0.0045525	0.00032186	0.00031339	0.0018308	0.0027379	0.005476	0.00027953	0.003628	4.2581e-05	0.0060525	0.0072647	0.0026786	0.009384	0.0041876	0.0017377	0.00010184	0.0020259	0.00072913	0.00043242	0.00016947	0.0041283	0.0062561	0.0044165	0.0019667	0.001653	0.0019497	0.0019413	0.0037639	0.0044844	0.00083071	0.006485	0.0025093	0.0034163	0.0046286	0.0024839	0.003391	0.0015514	0.0039844	0.0018397	0.0021364	0.0073159	0.0036453	0.00027993	0.0069853	0.0075872	0.0078839	0.0011616	0.0054256	0.0054171	0.0051035
0.0087857	0.0017582	0.00083419	0.0014361	0.0041742	0.00010673	0.00072555	0.0026229	0.0020041	0.0019956	0.0016749	0.0013782	0.0028858	0.00013072	0.0019533	0.0016397	0.0077347	0.0043693	0.0019194	0.0026667	0.0037336	0.005251	0.0067684	0.0073703	0.0058359	0.001555	0.005819	0.00090333	0.0015222	0.0024367	0.0070058	0.00058868	0.0012508	0.00087693	0.0024885	0.00024964	0.0023774	0.0051155	0.0060226	0.00052096	0.00070821	0.0035558	0.0050732	0.002013	0.0044459	0.005353	0.0029031	0.005336	0.0071586	0.0025725
0.0044237	0.0019738	0.0084116	0.0019569	0.0013381	0.0010244	0.0031522	0.0040592	0.0028301	0.0046527	0.0011541	0.00024708	0.0012703	0.0011795	0.0030845	0.010095	0.0079503	0.0045849	0.00061151	0.0036525	0.0012026	0.0021628	0.0033219	0.0049263	0.0023894	0.0020758	0.0035932	0.00038253	0.0031376	0.00039946	0.001118	0.0041612	0.0017114	0.0010926	0.00013662	0.0056533	0.0062551	0.0083829	0.0034916	0.00017894	0.0023236	0.0052973	0.010172	0.0061959	0.0074081	0.0049582	0.0080015	0.0067724	0.0049329	0.0070606
0.0014642	0.0012739	0.00056561	0.0033207	0.0036899	0.00032452	0.0024305	0.0058008	0.00031123	0.0052025	0.0027696	0.00033663	0.0051481	0.0063603	0.0036053	0.00085021	0.00098931	0.0049651	0.0031425	0.0043716	0.00071799	0.00018907	0.0020117	0.00349	0.0065512	0.00076032	0.0016843	0.00074862	0.0028764	0.0025627	0.0017182	0.0013251	0.0068098	0.0046651	0.0031308	0.002676	0.0036	0.00035879	0.0021814	0.0046143	0.0061317	0.0049026	0.0097769	0.0045805	0.0015315	1.4113e-05	0.0024188	0.0036311	0.00087602	0.0023934
0.0002773	0.0017947	0.0011759	0.0036088	0.001159	0.0045074	0.00083686	0.0047957	0.0072286	0.0041684	0.0035496	0.00042618	0.001045	0.0035242	0.0013671	0.00045549	0.0007522	0.0001718	0.0023165	0.004156	0.0013287	0.0032574	0.0016169	0.0049654	0.0003793	0.0017654	0.0021934	0.0034057	0.0098059	0.010103	0.0055165	0.00090067	0.00090913	0.001528	0.0021468	0.00059135	0.0024139	0.0021722	0.00034958	0.001473	0.0048215	0.0054234	0.0011424	0.0041857	0.007229	0.0032533	0.0038552	0.00073095	0.0032279	0.0062712
0.0013381	0.0016518	0.0022706	0.0022791	0.00015129	0.0019908	0.0010525	0.00043366	0.0043925	0.0035506	0.00071344	0.0028412	0.0028327	0.0049605	0.0043417	0.00024441	0.0033046	0.0015697	0.0040027	0.0012476	0.0015074	0.0039573	0.00091703	0.0027396	0.0066984	0.00669	3.2361e-05	0.0027874	0.0020869	0.010318	0.0081735	0.0096909	0.0072411	0.0022279	0.00071044	0.0016344	0.00072737	0.00048487	0.005054	0.0053507	0.0032061	0.0059442	0.0022736	0.0010918	0.0022567	0.0037741	0.001019	0.0022313	0.0064953	0.0074023
0.0028448	0.0017413	0.0052693	0.0089229	0.0040316	0.00036105	0.00056295	0.0055321	0.0039978	0.0024634	0.0058119	0.0058034	0.0054898	0.0005985	0.00063067	0.00063914	0.0063714	0.0033112	0.0011665	0.0057357	7.1116e-05	0.0019106	0.0023534	0.0053967	0.0011157	0.00286	0.0038454	0.0071938	0.00016633	0.00046304	0.0050322	0.003803	0.0050153	0.0059223	0.00042071	0.00071742	0.0055918	0.0037523	0.0013024	0.00084232	0.001156	0.0046339	0.002184	0.004617	0.008881	0.0055156	0.0006243	0.0024469	0.0012177	0.0048714
0.0042811	1.8527e-07	0.00061863	1.6746e-05	2.5212e-05	3.3678e-05	0.004925	0.0061551	0.0020772	0.0046452	0.0023654	8.4473e-05	0.0020433	0.007528	0.0047729	0.0032386	0.00078873	0.0084097	0.0041287	0.0077824	0.0059429	0.0019671	0.0020087	0.0020171	0.0004997	0.0023392	0.0013144	0.0025267	0.00053357	0.0070874	0.0021961	0.00096691	0.00065327	0.002781	0.0012467	0.0003227	0.0036712	0.0021368	0.0012286	0.001237	0.0027218	0.0024081	0.0014841	0.00086532	0.0012794	0.0042053	0.0054176	0.00069442	0.0017385	0.0047818
0.0078537	0.0029624	0.0023436	0.0069127	0.0026318	0.0043957	0.0028783	0.0041323	0.0053445	0.00014809	0.0016655	0.00074151	0.0013434	0.0010297	0.0017253	0.0010128	0.00021635	0.0034373	0.0019029	0.00054692	0.0012757	0.0030983	0.0046157	0.002471	0.00032627	1.2632e-05	0.0012249	0.0024457	0.0039801	0.0011995	0.00094522	0.0014877	0.0033103	0.0029967	0.0051244	0.00068238	0.00069084	0.0026576	0.00070778	0.0063028	0.0038529	0.0016487	0.0056671	0.0056586	0.0035139	0.0019877	0.0016659	0.0053195	0.006837	0.007744
0.0038326	0.00043144	0.0028644	0.00050102	0.0053923	0.0016183	0.0013046	0.0040428	0.00054335	0.00085699	0.0011706	0.004536	0.0036952	2.4672e-05	0.0021524	0.001213	0.003051	0.0015167	0.0015435	0.0039412	0.0018656	0.0027035	0.0039158	0.0061635	0.0017626	0.0017541	0.0014405	0.0017372	0.0020339	0.0016367	0.0007296	0.0041447	0.0010845	0.00044982	0.00076242	0.0019747	0.0034921	0.0043991	0.0080528	0.00072009	0.0010168	0.00051755	0.0047985	0.0038914	0.0034243	0.008909	0.0055436	0.00065236	0.0018646	0.001551
0.0063645	0.00026846	0.00308	0.0027664	0.005787	0.00488	0.0027522	0.0024555	0.0030743	0.0030207	0.0048433	0.0026986	0.0031082	0.00067523	0.0017577	0.00099734	0.0010058	9.874e-05	0.0038601	0.0053775	0.0025655	0.00047775	0.0041314	0.00045471	0.0035149	0.0050493	0.0084156	0.0026248	0.003854	0.00081068	0.0032606	0.0040552	0.01015	0.0031227	0.0034195	0.0018851	0.0023958	0.00057323	0.0024701	0.0015461	0.00090381	0.00091878	0.002131	0.0027329	0.0012428	0.0018617	0.001792	0.0084974	0.0042165	0.010617
0.0011763	0.0026937	0.0014646	0.0019008	0.0041942	0.0041858	0.0057032	0.0029481	0.0032448	0.0038467	0.0007865	0.0022737	0.0019903	0.0016766	0.0022785	0.00047653	0.0013461	0.0025583	0.0010239	0.0013207	0.0040588	0.0055762	0.0049574	0.0023753	0.0028042	0.0037113	0.0033976	0.0027788	0.0024652	0.0042572	0.0061103	0.0048812	0.0033468	0.0045591	0.006992	0.0030163	0.0020923	0.0033045	0.0011598	0.0019004	0.000383	0.0032706	0.0044829	0.00050713	0.0093488	0.0029316	0.00012862	0.00077844	0.0093149	0.0077806
0.0016598	0.00014239	0.0050371	0.0019904	0.00016778	0.00196	0.0014054	0.0017191	0.0004087	0.00082046	0.0034435	7.8132e-05	0.00084586	0.0073854	0.0085977	0.0052323	0.002172	0.0027739	0.0039862	0.0015363	0.00091747	0.0033635	0.00062534	0.0018076	0.0015578	0.0020958	0.00025632	0.0058557	0.00098131	0.003126	0.00083281	9.1185e-05	0.0032573	0.00080741	0.00042176	0.00018013	0.0068855	0.0099288	0.0032065	0.0044187	0.0013585	0.0013965	0.010497	0.0049952	0.0092592	0.0089456	0.0086319	0.0098442	0.0095305	0.0015875
0.00052865	0.0034302	0.0052528	0.00066666	4.7843e-05	0.0002658	0.00088462	0.00028273	0.0036761	0.0036676	0.0042695	0.004261	0.00089564	0.0039389	0.0057615	0.0030065	0.0033032	0.0011585	0.0048121	0.0020571	0.0037497	0.0071161	0.0041679	0.0038543	0.0017096	0.0026166	0.002303	0.0041142	0.001376	0.0026052	0.0023085	0.0013451	0.00049438	0.0065162	0.0013197	0.0010061	8.2113e-05	0.0014522	0.0046428	0.0070758	0.0021845	0.0024812	0.0088814	0.0042953	0.0048972	0.0048887	0.0073217	0.01006	0.011272	0.00516
0.004875	0.0033406	0.0015011	0.0033237	0.006367	0.0057482	0.004519	0.0045105	0.0045021	0.003441	9.2501e-05	0.00020421	0.0056889	0.0044597	0.0053668	0.0044073	0.0035002	0.0019828	0.0031967	0.0047141	0.0010927	0.0017115	0.0019421	0.0043751	0.00039933	0.0043581	0.003129	0.002205	0.0034172	0.00096735	0.00056699	0.0021711	0.0042989	0.007037	0.010691	0.0082408	0.0018236	0.0024255	0.0072999	0.0030189	0.0030105	0.004833	0.00036341	0.0042058	0.0017559	0.0047992	0.0075373	0.0056978	0.0032479	0.00018768
0.0014285	0.0017252	0.001335	0.002259	0.0053619	0.0032172	0.0016741	0.0016744	0.0013858	0.0065823	0.0037852	0.0019457	0.0028528	0.004065	0.00069961	0.0028274	0.0043448	0.001462	0.0024968	0.0015728	0.0012592	0.0045476	0.0039888	0.0067269	4.6036e-06	3.8622e-06	0.0061158	0.00032597	0.011262	0.0072865	0.0017849	0.0014712	0.0039042	0.0014543	0.0013008	0.001004	0.0017341	0.0053877	0.0065999	0.0029294	0.0032261	0.0050487	0.0059557	0.0013696	0.0059388	0.0040993	0.0047012	0.0071341	0.002548	0.0037602
0.0028648	0.0023316	0.00040648	0.001433	0.0011363	0.0055691	0.0089175	0.0029928	0.0011702	0.0015679	0.00057678	0.001551	0.00032182	0.00090735	0.0048825	0.003043	0.0033742	0.00058467	0.0021021	0.0017884	0.00066143	0.0040268	0.0067819	0.0012972	0.0054082	0.0063153	0.00050847	0.00011034	0.0023226	0.0026193	0.0025771	0.0019753	0.0025939	0.0028906	0.0013563	0.0038402	0.0010342	0.004993	0.0031535	0.0041792	0.0041877	0.0020599	0.0034248	0.010435	0.0052389	0.002789	0.0049168	0.006129	0.0082568	0.0061121
0.0033856	0.00093575	0.010388	0.0033602	0.0021414	0.00029153	0.0051659	0.0063781	0.00087649	0.0020887	0.0029958	0.0051235	0.003284	0.0020549	0.001436	0.0037604	0.0041657	0.0038521	0.00042888	0.0010477	0.0019956	0.001682	0.002589	0.0013598	0.0020055	0.0019533	0.0034707	0.0025467	0.0017342	0.004666	0.0043523	0.0022077	0.0042095	0.0018855	0.0055392	0.0049204	0.00088644	0.0042931	0.0052001	0.0067176	0.008235	0.0036489	0.00582	0.0030216	0.0063701	0.0026995	0.00055478	0.0039033	0.0035896	0.003276
0.0011598	0.0035928	0.0026688	0.0032707	0.0078398	0.0014227	0.0022479	0.0004253	0.002618	0.00016812	0.00014552	0.0056444	0.002279	0.0010864	0.00017939	0.0022536	0.00050149	0.00050996	0.001923	0.0038838	0.0038923	0.0054266	0.0014678	0.0018807	0.00065148	0.0030844	0.002112	0.0048671	0.0009228	0.0015271	0.00031484	0.0015077	0.0042459	0.0042374	0.0014824	0.0026946	0.0057379	0.00067928	0.0012981	0.0013066	0.0020419	0.00478	0.0044664	0.0004249	0.0031799	0.0035255	0.0038222	0.0047292	0.0031949	0.0053226
0.00045994	0.0028929	0.0050206	0.0022656	0.0053089	0.0034694	0.00071432	0.0020407	0.00082849	0.0046562	0.0052581	0.00054871	0.0009687	0.00096023	0.0027828	0.0039951	0.0021555	0.0042833	0.009768	0.001825	0.0094459	0.006996	0.0030203	0.0036222	0.002393	0.0040242	0.00098088	0.0020624	0.0026643	0.0031425	0.0022354	0.00447	0.0075132	0.0099462	0.0096325	0.0096241	0.0013759	0.0013792	0.00319	0.0050126	0.0080559	0.0062164	0.0034613	0.001927	0.0022237	0.007098	0.0058688	0.0031138	0.0040209	0.0030969
0.0029865	0.0012774	0.0052363	0.0040071	0.0006417	0.0052109	0.0030662	0.0012267	0.0042699	0.0024304	0.0057789	0.0011928	0.00095191	0.00056551	0.0072709	0.0078728	0.0012909	0.0016046	0.0032698	0.004482	0.0047787	0.0032444	0.0026255	0.004402	0.00016721	0.00046392	0.0093055	0.0050246	0.0010874	0.0043973	0.00079911	0.0026386	0.004173	0.0014349	0.0058809	0.0037362	0.0015915	0.0034141	0.0015746	0.00095575	0.0027783	0.0039906	0.0042873	0.00061671	0.0015238	0.007924	0.010662	0.0085174	0.0042365	0.0014814
0.0011964	0.0017983	0.00056908	0.0012704	0.00097373	0.001154	0.0020611	0.0032733	0.0038752	0.0047823	0.0013297	0.002864	0.0004311	0.0016967	0.0025843	0.0016797	0.0022816	0.001389	0.0044009	0.010496	0.0065202	0.0062066	0.0080292	0.0031379	0.0031294	0.0011515	0.0020755	0.00055809	0.00034897	0.001256	0.0079614	0.0082581	0.0045876	0.0076309	0.0067069	0.004257	0.0011968	0.0048504	0.0054523	0.003918	0.00097332	0.0029855	0.0051133	0.00052716	0.0020446	0.0096655	0.0023328	0.0026295	0.0071987	0.0078006
0.00041906	0.00042753	0.00013082	0.0029125	0.0025892	0.00075931	0.0028871	0.00013203	0.0013443	0.0046927	0.0046843	0.0058965	0.00070005	0.0037433	0.0031245	0.00054605	0.0039114	0.0011733	0.00034408	0.00033561	0.0021143	0.004286	0.0045827	0.0027432	0.0030399	0.00089517	0.004854	0.0014886	0.0052337	0.00055613	0.0051253	0.0060324	0.0075498	0.0038792	0.0032604	0.00041019	0.0011072	0.0023195	0.0044472	0.0032181	0.0050406	0.0016752	0.0086858	0.0092877	0.00012397	0.0037776	0.00010704	0.0044791	0.0025315	0.0092369
0.0028483	0.0040606	0.00038998	0.0025177	0.0038994	0.0014665	0.0049338	0.00034765	0.0048488	0.00033072	0.0030688	0.0033655	0.0033571	0.0024497	0.00059357	0.00033042	0.00027146	0.0023992	0.00035582	0.0020771	0.0020687	0.0045016	0.0057138	0.0035691	0.0050865	0.003247	0.0062903	0.0010424	0.0020009	0.0022976	0.00076329	0.00044965	0.0016619	0.0013482	0.0026275	0.0074348	0.0034591	0.0049765	0.0058836	0.0037389	0.0028149	0.0023816	0.0040186	0.008893	0.0091897	0.00033113	0.0033744	0.0048918	0.002442	0.0039594
0.0030639	0.0042762	0.00060561	0.0027334	0.0030301	0.0051578	0.0040059	0.0043195	0.0031073	0.0042085	0.0019035	0.001912	0.0022256	9.7865e-05	0.0032506	0.0017163	0.00018191	0.0010473	0.0041075	0.0053366	0.00014805	0.004412	0.006845	0.0074469	0.0040815	0.0016316	0.0034542	0.0013095	0.0029714	0.0020644	0.0045142	0.0023865	0.0064552	0.00064835	0.0024709	0.00028411	0.00062295	0.0015217	0.0018267	0.0057855	0.00063162	0.0036324	0.0042343	0.00065702	0.0011656	0.0032933	0.0011486	0.0020557	0.0020472	0.00070781
0.00099289	0.000391	0.00051606	0.0020335	0.002025	0.0035424	0.0071961	0.0023048	0.00045026	0.0032034	0.00075351	0.0035274	0.0013469	0.0062213	0.0040766	0.0011199	0.0014335	0.0047989	0.00022974	0.0034239	0.0034154	0.0040173	0.0033985	0.0012538	0.0033816	0.00062652	0.0027543	0.00060959	0.00029595	0.0021539	0.00063651	0.0021016	0.0024845	0.0051364	0.0045176	0.0035936	0.0017541	0.0017456	0.0057045	0.0060012	0.0056875	0.0028659	0.001093	0.00047414	0.00014468	0.0022883	0.00046679	0.0037972	0.0040939	0.0019492
0.0038004	0.0041427	0.0017097	0.0013336	0.0025458	0.0028425	0.0043599	0.0016049	0.0028171	0.0028087	0.0034105	0.0030969	0.0036988	0.0024696	0.002156	0.0002939	0.00488	0.0045833	0.00092964	0.0030292	0.0005793	0.0036226	0.0034049	0.0026901	0.00085061	0.0029784	0.0063268	0.0035718	0.0060047	0.00041242	0.001105	0.0035379	0.0038346	0.0010796	0.00015561	0.0035041	0.0074629	0.005013	0.00042692	0.0028599	0.0043773	0.0028429	0.0022241	0.002826	0.0025124	0.0049453	0.0079886	0.0055387	0.00057327	0.0049114
0.0021849	0.0046179	0.005525	0.0039906	0.0005955	0.00090914	2.0772e-06	0.0021257	0.0027276	0.000943	0.00087959	0.00056595	5.2872e-05	0.00024384	0.0035923	0.0032787	0.0044909	0.0060083	0.004474	0.0032448	0.0017105	0.00073942	0.0047152	0.00076953	0.0035076	0.0028888	0.0050166	0.0050081	0.0013376	0.0020278	0.0031517	0.0065001	0.00038816	0.0025159	0.0022023	0.0015835	0.0031009	0.0030924	0.003084	0.0024651	0.0018158	0.00092232	1.6707e-06	0.0045675	0.0021176	0.0030247	0.00026964	0.00056635	0.0017786	0.0042115
0.0036213	0.0030025	0.0023836	0.00067658	0.0034316	0.0046608	0.0014343	0.0047827	0.0023328	0.0035451	0.0062832	0.0038333	0.0026042	0.0029009	0.0041131	0.0013581	0.00073924	0.0013411	0.0046896	0.004376	0.0031468	8.6562e-05	0.0012988	0.0028162	0.0034181	0.0034096	0.0067581	0.0033927	0.00027787	0.006695	0.005788	0.0030499	0.0018376	0.0012057	0.0018076	0.0045457	0.002401	0.0026977	0.0017737	0.000371	0.003893	0.0044949	0.00021396	0.0029521	0.0075212	0.0072076	0.0029267	0.002613	0.0084029	0.0074789
0.0032266	0.0029129	0.00046304	0.00076613	0.003803	0.0047101	0.000124	0.00072589	0.0014188	0.0017325	0.0047927	0.00022351	0.003125	0.00098027	0.0018873	0.0012685	0.0030911	0.00064123	0.0011983	0.0015119	0.0021308	0.00091254	0.0006218	0.0033769	0.00088714	0.001489	0.0036168	0.0033032	0.0025037	0.0012914	0.00053117	0.00021753	0.0023453	0.002642	0.00019213	0.0019526	0.00043515	0.0026081	0.0010738	0.0019809	0.0056345	0.0083726	0.0056176	0.0053039	0.0017236	0.0037611	0.004363	0.0049649	0.0049564	0.0037273
0.0016111	0.0058751	0.00023686	0.0015857	0.0015773	0.0055361	0.0033914	0.0055191	0.0039848	0.0012298	0.0033575	0.0036542	0.0030354	0.0036373	0.0024081	0.0066721	0.0030016	0.0026879	0.00084839	0.002671	0.001747	0.00070289	0.00050935	0.0011112	0.0028645	0.0016523	0.0032221	0.003824	0.0016777	0.00077061	0.0035257	0.0013487	0.0031713	0.0019421	0.0014233	0.0025355	0.0010012	0.0019082	0.00023646	0.0011604	0.0011689	0.0043158	0.001491	0.004604	0.0039852	0.0033664	0.0067149	0.0057909	0.0076135	0.0015015
0.0012164	0.0033697	0.00032641	0.0048531	0.001564	0.0052346	0.0039122	0.0048192	0.0060315	0.0035816	0.0020473	0.007532	0.00071625	0.0013351	0.00012283	0.0016998	0.00077577	0.001988	0.0038106	0.0041073	0.00017362	0.0010386	0.0043871	0.0031579	0.0014282	0.0074134	0.0016066	0.0028189	0.0018949	0.0028019	0.003709	0.0052264	0.0024114	0.00058885	0.0027596	0.0039719	0.00091943	0.0048952	0.0024206	0.0024121	0.003014	0.0008693	0.00086083	6.3158e-05	0.0015975	0.0051079	0.0035736	0.0053961	0.0078291	0.0047689
0.0023476	0.00071267	0.0032461	0.0034762	0.00048263	0.00016899	0.0026019	0.0038142	0.0016695	0.0037972	0.0050095	0.00072855	0.002246	0.003153	0.0026538	0.0014415	0.0025173	0.0011533	0.0017721	5.0472e-05	0.0012627	0.0033905	0.0027717	0.0045942	0.0048747	0.0024411	0.00029639	0.0052052	0.0012464	0.005459	0.0030091	0.0045265	0.0054336	0.0072562	0.0022127	0.0016109	0.004179	0.00020326	0.0001948	0.00011884	0.00073766	0.0026108	0.0035179	0.0032042	0.0035009	0.0010511	0.0022633	0.0028652	0.0028567	0.0019327
0.00048858	0.0016392	0.0031566	0.0014295	8.791e-05	0.0049623	0.00098651	0.0028091	0.00096957	0.0012663	0.0021733	0.0043011	0.0036823	0.0036738	0.0061068	0.00060514	0.00031886	0.0048607	0.00064096	0.0049219	0.0046252	0.0026906	0.0037266	0.0014529	0.0014445	0.0025313	0.0066155	0.0028534	0.0017158	0.00073409	0.00074255	0.00044584	0.00045431	0.00046277	0.001665	0.0050135	0.0074464	0.00011371	0.0023362	0.0020394	0.0029634	0.0029719	0.00084414	0.0020733	0.0015803	0.0049288	0.0079721	0.003386	0.00093612	0.0061156
3.2223e-05	0.0030755	0.0058136	0.000312	0.00061199	0.00090542	0.0051694	0.0049098	0.00064585	0.0017871	0.0039149	0.0020753	0.0026772	0.0017532	0.005712	0.0038725	0.0010188	0.00072205	0.00042534	0.0032283	0.001663	0.00075591	0.010222	0.0038048	0.0029175	0.002926	0.00072764	0.0022451	0.0010159	0.0016178	0.00099895	0.00068531	0.0020697	0.0015839	0.004322	0.0049239	0.0067465	0.0082639	0.00032087	0.0033497	0.0051892	0.0024317	0.00028701	0.0036355	0.0057632	0.0017875	0.00055832	0.0020757	0.0015948	0.002364
0.0028039	6.5792e-05	0.0016001	0.0013034	0.0019222	0.0005107	0.0020281	0.0010321	0.0026215	0.0041389	0.00014198	0.0041177	0.001367	0.0016933	0.0031811	0.0028674	0.00080313	0.0034609	0.001011	0.0016129	0.0037406	0.0058684	0.00067195	0.00096866	0.0052327	0.0052242	0.0012484	0.0027273	0.0051772	0.00030752	0.0018249	0.0012061	0.0024184	0.0017995	0.0027866	0.0048344	0.0048259	0.0026812	0.0035883	0.0035798	0.0011299	0.0023422	0.0044699	0.0020201	0.0014012	0.0023083	0.0056568	0.0013758	0.0038088	0.0001382
0.0010738	0.0050326	0.0010793	0.001393	0.0040917	0.00042115	0.0029443	0.0013197	0.002532	0.0025235	0.0026729	0.0009807	5.6711e-05	0.0092035	0.0082795	0.00027386	0.0018539	0.0039817	0.00092144	0.0045751	0.0030407	0.00093501	2.7948e-05	0.004236	0.00035005	0.0023881	0.0017692	0.0037324	0.0031305	0.0052752	0.0052837	0.0037662	0.0010281	0.0001841	0.0038377	0.000138	0.00014647	0.0038124	0.0010789	0.0016977	0.003787	0.0074406	0.0080425	0.0052874	0.0014349	0.00083301	0.0073983	0.0049484	0.0073813	0.0024901
0.004036	0.00024489	0.0014741	0.0011773	0.0021013	0.00058393	0.0030697	0.00092502	0.0003062	0.0045702	0.0082238	0.0030274	0.0018639	0.0055345	4.977e-05	0.0032987	0.00023847	0.0025166	0.0013043	0.00070245	0.00020461	0.0022453	0.0038498	0.0013999	0.0016603	0.0013636	0.0038135	0.0010754	0.00074724	0.00078711	0.0020163	0.0037736	0.0040703	0.0034515	0.00069644	0.0067915	0.004952	0.0021969	0.0055454	0.0098094	0.006444	0.0030786	0.0036805	0.0051979	0.00030661	0.00092256	0.0051725	0.0094365	0.0027141	0.00095643
0.0018519	0.002107	0.0033192	0.0018773	0.0014712	0.0023783	0.00037677	0.0037422	0.00052183	0.0044806	0.0023359	0.0017171	0.0017087	0.0010898	0.00136	0.00015739	0.0013696	0.0023009	0.0023094	0.0010972	0.00072541	0.002548	0.0040654	8.9664e-05	0.00083433	0.0017583	0.0052523	0.0024972	0.00096286	0.0020974	0.0021666	0.0052099	0.0018445	0.0024364	0.00030864	0.0012326	0.00058996	0.00094439	0.0020989	0.00096132	0.00086127	0.0039046	0.0048116	0.006329	0.003574	0.0050914	0.00081048	0.0023279	0.011475	0.0035317
0.0011104	0.0026278	0.00078825	0.0053574	0.0029075	0.0016784	0.00046632	0.0013903	0.0028737	0.0034756	0.00011017	0.00040688	0.0037553	0.0034417	0.00038148	0.0025092	0.0037215	0.00066126	4.2443e-05	0.0042385	0.0027211	0.00093257	0.0012293	0.00030506	0.0006187	0.0015091	0.0027213	0.0060698	0.0033991	0.0070697	0.0046368	0.0040349	0.001602	0.00052581	0.0019241	0.00040665	0.00019523	0.0017126	0.0013476	0.00078019	0.00044898	0.0032047	0.00016074	0.00077955	0.0071466	0.0059174	0.0031623	0.0037642	0.00039882	0.0010007
0.003862	9.6813e-05	0.0029634	0.0051081	0.0067853	0.0034199	0.00066484	0.0011747	0.0027841	0.0049119	0.0018517	0.0012329	0.0036584	0.00061513	0.0042857	0.0024631	0.0030216	0.0039286	0.003404	0.0017755	0.0018951	0.0070915	0.0046586	0.0011313	0.0026487	0.00041154	0.0017162	0.0010974	0.0013525	0.00047012	0.0044289	0.0029037	0.002607	0.0062346	0.0019537	0.0013349	0.001115	9.7219e-05	0.0013095	0.0022165	0.0015977	0.0021996	0.0024963	0.0061499	0.0037001	0.0011912	0.0003262	0.002454	0.00061445	0.0045733
0.012528	0.0036694	0.0015271	0.00090586	0.003644	0.010655	0.0054581	0.0045341	0.0031038	0.0025019	0.003288	0.0054158	0.0020504	0.0003995	0.00010279	0.0044664	0.0023217	0.0022644	0.0010522	0.0019762	0.0035105	0.0041104	0.0044071	0.0028728	0.0025591	0.0023321	0.0043733	0.00467	0.00052649	0.00053496	0.00067728	0.0021947	0.0027966	0.0037036	0.0070521	0.00032978	0.0018149	0.0027389	0.0015267	0.00123	0.002154	0.00058416	0.0033223	0.003619	0.0020846	0.0048228	0.0048143	0.0035851	0.0029663	0.0020423
0.0081659	0.00052807	0.0043632	0.00081631	0.0041648	0.00079938	0.00073497	0.0013538	0.0007519	0.0041224	0.0047243	0.0038003	0.0013505	0.0016472	0.00011283	0.0019354	0.0034528	0.0054057	0.0012997	0.00084502	0.0018931	0.0020827	0.0042274	0.00087889	0.0036903	0.0036818	0.0042837	0.00061313	0.0030461	0.0027324	0.0012433	0.0024725	0.0058379	0.0024894	0.00066683	6.4948e-05	0.0060301	8.188e-05	0.0040576	0.0058972	0.002029	0.001105	0.002012	0.0053605	0.005352	0.002597	0.00075746	0.0062422	0.0053182	0.001099
0.0010573	0.0031851	0.0023165	0.0074406	0.0035542	0.0002057	9.1011e-05	0.0046602	0.0058724	0.0015915	0.00085838	0.00096421	0.0015661	0.0027783	0.006432	0.0048976	0.0012143	0.003359	0.0039779	0.0039482	0.0011932	0.0011847	0.0054487	0.0023885	0.0054318	0.0012905	0.0020579	0.0016126	0.0041772	0.00071405	0.0022484	0.00018454	0.00043428	0.0065763	0.0013798	0.0062542	0.005025	0.0023077	0.00017989	0.00079871	0.000502	0.0020363	0.0040587	0.0046606	0.0052625	0.0037281	0.0070766	0.0040164	0.0055338	0.00064251
0.001273	0.0017873	0.0021716	0.0027734	0.00028678	0.00092546	0.0018296	0.0033639	0.0021517	0.0066899	0.0033245	0.00087466	0.0015752	0.00036297	0.006475	0.001146	0.0046608	0.0031434	0.0028467	0.0034655	0.0019481	0.0014004	0.00078154	0.00014246	0.0035112	0.0031975	0.0056305	0.0059272	0.0031721	0.0023295	0.0023379	0.0020412	0.00021865	0.0022143	0.0028162	0.0055543	0.0012734	0.00026098	0.002172	0.0021635	0.0018499	0.0058087	0.0009174	0.00060375	0.00062541	0.0027231	0.0042405	0.0014854	0.0017821	0.0029944
0.0017938	0.0020905	0.0026924	6.269e-05	0.0052591	0.0041928	0.0061916	0.0080311	0.0026416	0.0025549	0.0040892	0.0038369	0.00016629	0.0019784	0.0025972	0.0047419	0.0044452	0.003233	0.00042067	0.0043795	0.004371	0.0010056	0.0023598	0.0023682	6.4704e-05	0.00097177	0.00086776	0.00034448	0.0015567	0.00058798	0.0012068	0.0021308	0.0045807	0.0024299	0.0094405	0.002413	0.0052249	0.0030064	0.0057445	0.0026843	0.0031225	0.0034361	0.0057107	0.0038711	0.0014213	0.0020232	0.00079398	0.0010907	0.0047443	0.0047359
0.00073719	0.0016957	0.00077175	0.00015224	0.0019918	0.0010847	0.0089776	0.0056122	0.0013313	0.0047807	0.004484	0.0063235	0.0038905	0.0058666	0.0018909	0.0024928	0.00065323	0.0039329	0.00027923	0.0058158	0.0012297	0.0057978	0.0027545	1.638e-05	0.0027217	0.0014926	0.0042307	0.0064589	0.0046363	0.00084835	0.0016015	0.0044935	0.007842	0.0044766	0.0013302	0.0022542	0.0068926	0.00074525	0.00075372	0.00015334	0.0022811	0.004714	0.0013979	0.0029323	0.0010265	0.00040772	0.0092494	0.0043581	0.0074014	0.0080033
0.0044889	0.00083521	0.0020644	0.0045142	0.00066527	0.0021827	0.00095352	0.0057688	0.0012418	0.0058109	0.0048869	0.0018267	0.0036493	0.0002839	0.00094526	0.0063705	0.0033103	0.0026914	0.00024158	0.0040394	0.0014453	0.0014369	0.001013	0.0066079	0.0011063	0.005616	0.0031831	0.0059637	0.0044294	0.00015672	0.0029118	0.010551	0.001708	0.0037767	0.00019905	0.0019287	0.0063195	0.0025221	0.0014536	0.0015897	0.0052433	0.0067607	0.0012591	0.00033511	0.006125	0.0021492	0.00092006	0.0082358	0.0018435	0.001505
0.0015251	0.002127	0.00028748	0.0036359	0.00064498	4.3094e-05	0.0020847	0.010926	0.0057298	7.6957e-05	0.0014405	0.0041786	0.0011183	0.0025522	0.0056791	0.0038395	0.0010845	0.0071795	0.003509	0.0059419	0.0023063	0.00048372	0.001644	0.00080583	0.0069178	0.0016186	0.0054089	0.0038915	0.0032896	0.0012796	0.00086509	0.0012627	0.00094903	0.0012457	0.0012041	0.0012288	0.0054935	0.0039761	0.0036448	0.0076036	0.0079003	0.0036194	0.0040184	5.9619e-05	0.001763	0.0032804	8.5017e-05	0.0025349	0.0056964	0.0038569
0.0016162	0.0031505	0.0016331	0.00079982	0.0035379	0.00043782	0.0038262	0.0029022	0.0010627	0.0013594	0.002006	0.0017093	0.0026333	0.00040998	0.0037584	0.0022241	0.00068976	0.0028175	0.0049453	0.0018851	0.0030973	0.0018681	0.0070477	0.0070392	0.0070307	0.00091231	0.00029993	0.0021225	0.0039451	0.00033582	0.0066748	0.0018786	0.0021923	0.0028111	0.0014529	0.004191	0.0017411	0.0032586	0.0010224	0.0059882	0.0038435	0.0010885	0.0016904	0.0013699	0.0010732	0.00044425	0.0098962	0.0046998	0.00072403	0.0023362
0.00017986	0.0007272	0.00080715	0.0028465	0.0007018	0.0022192	0.00068487	0.0022023	0.0028042	0.0034061	0.0070597	0.00064254	0.0036384	0.001236	0.002143	0.0009172	0.0030416	0.00246	0.003384	0.0042369	0.0048388	0.0014734	0.0040282	0.00084613	0.0029739	0.0010019	0.0044828	0.00040844	0.0026349	0.00018498	0.00073901	0.0007784	0.0053336	0.0022903	0.00044783	0.0025756	0.0025671	0.0026293	0.0044688	0.0028469	0.0049747	0.0022196	0.00023025	0.0011542	0.0055512	0.0076789	0.0043135	0.0036947	2.4129e-05	0.0055088
3.5763e-05	0.0046049	0.0036809	0.0042621	0.0057964	0.0054997	0.0012357	0.00058685	0.00027321	0.0015663	0.0011718	0.0011633	0.0054273	0.00098982	0.00069311	0.0011295	9.9691e-05	0.0056013	0.00072697	0.00018009	0.0038337	0.0016679	0.00045987	0.0035032	0.0028843	0.00073964	0.0010364	0.00469	0.0001039	0.0017356	0.0075424	0.00038367	0.0008455	0.0011591	0.00025208	0.0017864	0.0060673	0.0069913	0.0021555	0.0030625	0.00091783	0.00029902	0.0003198	0.0027235	0.002715	0.0020962	0.0014774	0.0029948	0.0054277	0.0057245
0.0039135	0.0015881	0.00053963	0.0026674	0.0032693	9.6116e-05	0.00020059	0.00080248	0.0025629	0.0056231	0.00047191	0.0038204	0.0013761	0.00077419	0.0034898	0.0019555	0.0072083	0.0066064	0.0014269	0.0014353	0.0011386	0.0019047	0.0034221	0.0002485	0.0037103	0.00026543	0.0036308	2.2812e-05	0.00092987	0.0042666	0.0073268	0.0079456	0.0079541	0.0033849	0.00034162	0.0040122	0.0064621	0.003724	0.0029814	0.0026678	0.0011335	0.0041768	0.0032528	0.00011264	0.0013418	0.0035325	0.0032189	0.0032104	0.0086951	0.007466
0.001364	0.0032036	0.0041276	0.00077909	0.0040953	0.0077489	0.0013317	0.00010258	0.0044835	0.0005247	0.0046548	0.0017623	0.0049431	5.1784e-05	0.0049261	0.00034003	0.0033305	1.7921e-05	0.00061981	9.89e-07	0.0030443	0.003341	0.0066895	0.0030189	0.00026384	0.00086572	0.0023831	0.00037191	0.00099073	0.00022151	0.0028387	0.0032563	0.0016349	0.0083573	0.0037881	0.0041017	0.0022985	0.00045896	0.0044178	0.00044202	0.002313	0.001951	0.006215	0.0013237	0.0071136	0.0067999	7.7588e-05	0.0022054	0.0036015	0.0011685
0.00068264	0.0018949	0.004633	0.0040142	0.0049212	0.0021662	0.0012422	0.0021232	4.5636e-06	0.0039712	0.00031754	0.0018102	0.0030225	0.0033192	0.00209	0.0039126	0.0028097	0.002513	0.0029717	0.0011321	0.0013177	0.00071584	0.00080157	0.0014035	0.0020053	0.0010813	0.0050402	0.0019873	0.0013611	0.00047839	0.0020127	0.0035471	0.00080897	0.0060054	0.0041828	0.00069151	0.0025141	0.0051238	0.0042167	0.00096283	0.0015647	0.0012511	0.001504	0.0015124	0.0009205	0.00061385	0.0036741	0.00028475	0.001497	0.0030144
0.00089827	0.00027945	0.0057641	0.0051453	0.0021874	0.002687	0.0035941	0.00083901	0.0040523	0.00021172	0.0016278	0.0025518	0.0017122	0.00078821	0.0053238	0.001992	0.0083922	0.0041113	0.0013562	0.0031788	0.0022548	0.00019504	0.00020351	0.0010087	0.0013054	0.0046539	0.0049506	0.0018904	0.0018819	0.0012631	0.0048489	2.5476e-05	0.0085619	0.0021448	0.0021363	0.0054848	0.0012039	0.0018564	0.0049166	0.00026293	0.00096624	0.00036436	0.0005427	0.0029756	0.0038827	0.00021213	0.00081402	0.0068238	0.0016443	0.001399
0.0023346	0.0011054	0.00018144	0.0026144	0.0047421	0.0019802	0.0031993	0.00047125	0.0047522	0.0020141	0.00019147	0.0016311	0.007421	0.0046659	0.0019109	0.0020649	0.0029888	0.0057439	0.00035116	0.00095304	0.00033423	0.0049034	0.0042846	0.00091918	0.00030036	0.003065	0.0024632	0.0033871	0.0024027	0.005446	0.00036078	0.0079986	0.0052605	0.00052935	0.004183	0.0069211	0.0059971	0.0075145	0.00073369	0.0019629	0.0041322	0.0013771	0.0041153	0.00074986	0.0028776	0.0020136	0.0014118	0.0028522	9.7184e-05	0.00069907
0.00010882	0.0062039	0.0043643	0.0020528	0.0020613	0.004206	0.0063507	0.0014763	0.0027055	0.0008829	0.0024172	0.001205	0.0079273	0.0048841	0.0033472	0.00062852	0.0033836	3.5101e-05	0.0063651	0.0029997	0.0037226	0.0019	0.0054157	0.00021928	0.00082117	0.0032541	0.0041612	0.0028663	0.0010925	0.0032202	0.0010607	0.0022878	0.00044826	0.0047482	0.0013997	0.00042287	0.0087409	0.0053924	0.0032646	0.00099935	0.0022116	0.0015928	0.0037205	0.001881	0.0012622	0.0045446	0.0021117	0.0021201	0.002449	0.0033561
0.00089626	0.00059955	0.0048805	0.0003113	0.00062495	0.00058729	0.0039988	0.0012607	0.00056189	0.0011638	0.0022016	0.0022101	0.003885	0.0054024	0.0017318	0.00041289	0.0023252	0.0029271	0.0029186	0.00016359	0.0022914	0.0010622	0.0041055	0.001091	0.0040885	0.0010283	0.0010199	0.0028424	0.0019185	0.0026676	0.0023709	0.0017691	0.00096907	0.0055382	0.00026857	0.00063849	0.00063003	0.0012095	0.0012234	0.0073299	0.004897	0.0033343	0.0030206	0.0030913	0.0027946	0.0012772	0.0029868	0.0075559	0.0051061	0.0017407
0.0015962	0.001142	0.0025286	0.0022319	0.0022404	0.0053806	0.0020152	0.0022658	0.0050208	0.0016846	0.0019813	0.0013625	0.00074366	0.0062284	0.00049398	0.0010234	0.00070979	0.0035711	0.0017485	7.4044e-05	0.00067593	5.7113e-05	0.0018797	0.0037023	0.00033689	0.002113	0.0057836	0.0033506	2.1482e-06	0.0055038	0.0061226	0.0079621	0.0061395	0.0040118	0.00025223	0.00054894	0.0032871	0.0020579	0.00082872	0.0063134	0.0013244	0.00019297	0.00079486	0.0020071	0.0047452	0.0026005	0.00015453	0.0013629	0.0034906	0.002011
0.0007557	0.0041042	0.0065371	0.0016458	0.0043839	0.00040819	0.0014313	0.00021909	0.00068797	0.0006795	0.00116	0.002084	0.0017873	0.0011854	0.0021631	0.00062871	9.8922e-06	0.0030503	0.00090849	0.00028967	0.0027226	0.00027274	0.00095643	4.9369e-05	0.00066819	0.0032906	0.0049576	0.0013039	0.0026549	0.0026464	0.002638	0.0023243	0.00043074	0.0007815	0.00077303	0.0029008	0.0019768	0.0022735	0.00073917	0.0031721	0.0016378	0.0008121	0.001926	0.0022227	0.0023634	0.0038977	0.00054926	0.002494	0.00065451	0.0064444
5.5796e-05	0.0011734	0.0011818	0.00088513	0.0045557	0.00092899	0.00060535	0.0021328	0.00092746	0.0012411	0.0043013	3.7328e-05	0.0027008	0.00055609	0.0014632	0.00084434	0.00069001	0.0020481	9.6589e-05	0.0013258	0.0056067	0.0016479	0.00078508	0.00016626	0.0019784	0.0019804	0.0031926	0.0031842	0.0059223	0.0022517	0.0032499	0.0047843	0.0011306	0.0016075	0.001599	0.00054568	0.00024897	0.0023937	0.0014866	0.00033598	0.00058801	0.0012346	0.0012153	0.0036591	0.0012092	0.0024214	0.0063802	0.00057343	0.00065574	0.0029979
0.00217	0.0064509	0.0052387	0.0014667	0.0048152	0.0038912	0.0006949	0.0023484	0.0014244	0.0010255	0.0019495	0.00048347	0.00074569	0.0044338	0.0019833	0.00016074	0.0037981	0.0037896	0.0010346	0.00049978	0.0013228	0.00051671	0.00022	0.0020595	0.0026783	0.0039075	0.0031031	0.00034802	0.00057597	0.0027207	0.0051705	0.0057894	0.0064082	0.00029723	0.00059394	0.0033321	0.0033236	0.0082816	0.0061538	0.00085678	0.0015931	0.0019067	0.00161	0.0050954	0.00173	0.0011112	0.0013387	0.0029253	0.0056634	0.0010589
0.0026233	0.00047858	0.00075059	0.0032005	0.00076752	0.0032174	0.0022673	0.0043951	0.0007245	0.0055988	0.0010127	0.0016146	0.0014456	0.0011489	0.0048195	0.0031066	0.0076758	0.0061415	0.0036916	0.00093655	0.00062291	0.0027507	0.002437	0.00062319	0.001242	0.0012505	0.00057211	0.0054465	0.001581	0.0015895	0.0031239	0.002522	0.001742	0.0050905	0.00010596	0.00103	0.0029289	0.0029204	0.0019964	0.0010724	0.00014842	0.00077558	0.0038358	0.00012302	0.0049974	0.0059044	0.0013183	0.0011315	0.0037428	0.0015981
0.00051803	0.0038834	0.0014505	0.003729	0.00066881	0.00025518	0.0037036	3.3063e-05	0.0030764	0.0021201	0.00029751	0.0027458	0.00029591	0.001203	2.6198e-05	0.00064502	0.0024845	0.0018827	0.0025015	0.0032884	0.00099252	0.0016113	0.00021125	0.00040757	0.0013316	0.0059177	0.00073814	0.00077927	0.0016706	0.00045836	0.0032134	0.0047478	0.00078893	0.0031699	0.0074339	0.00050916	0.0041797	0.002052	0.0017553	0.001288	0.0031106	0.0043229	0.0046196	0.0017976	0.0064337	0.0064252	0.0058064	0.002441	0.0015347	0.00093285
0.0012235	0.0042668	0.0066997	2.2623e-05	3.1089e-05	0.0069795	0.0045296	0.0054367	0.00085057	0.004199	0.0013026	0.0025318	9.8816e-05	0.0011134	0.002252	0.0022604	0.001088	0.0044136	0.0074738	0.0032098	0.0016924	0.0022664	0.0016476	0.00072359	0.0041677	0.0043688	0.0038794	0.0031311	0.00098643	0.0039048	0.00086155	0.0014804	0.00095257	2.8578e-05	0.00093564	0.0018427	0.00061353	0.003057	0.0015121	0.00058813	0.0018617	0.0018702	4.7614e-05	0.0014698	0.0032924	0.0015989	8.1478e-05	0.0023515	0.00070876	0.0035552
0.0038805	0.0081445	0.0050843	0.0014137	0.0050673	0.0013968	0.0019987	0.0028926	0.00015067	0.003194	0.001087	0.0001799	0.0037789	0.0037705	0.0028465	0.00051894	0.0011378	0.0034314	0.0022022	0.0034145	0.0039182	0.00034579	0.0012529	0.00093921	0.0058136	0.0015191	0.001219	0.0027364	0.0030704	0.0012478	0.002477	0.0030958	0.0024939	0.0002442	0.0022057	0.001448	0.0063223	0.0041776	0.0050847	0.00294	0.0041522	0.0010442	0.00074752	0.0031974	0.0010666	0.0038047	0.0022704	0.0029261	0.0017138	0.0035534
0.0020074	0.00079514	0.00011192	0.0017276	0.0014309	0.0003917	0.0022143	0.0015955	0.00024405	0.0018837	0.003096	0.0024771	0.0018038	0.00062915	0.0012104	0.0024395	0.0030452	0.0015409	0.0030282	0.0048508	0.00056989	0.00035411	0.00097292	0.0029859	0.0028209	0.0028294	0.00070161	0.00020545	0.0056014	0.0040839	0.0056183	0.0047112	0.0031938	0.0016764	0.0032107	0.0031895	0.003181	0.0078138	0.0011084	0.0026427	0.00020978	0.0051011	0.00022671	0.0034269	0.0018926	0.0014728	0.0030072	0.0024775	0.0027742	0.0015451
0.003928	0.00064119	0.0042501	0.00059645	0.0018256	0.00091855	0.0036736	1.9959e-05	0.00094395	0.0048459	0.00065571	0.0015797	0.0021985	0.0012915	0.0017518	0.00039286	0.0007065	0.0034616	0.0029387	0.00018363	0.00048034	0.0038288	0.00045212	0.00076576	0.00016388	0.001393	0.00018081	0.00042108	0.00080809	0.00070932	0.00021467	0.00022314	0.0002316	0.0032918	0.0033003	0.0014777	0.0045379	0.00094677	0.00058758	0.0015116	0.00090968	0.0051854	0.0057873	0.0012012	0.0039393	0.00034166	0.0027915	0.0052414	0.0043343	0.00037552
[truncated: 149 more columns]

## Sheet: Figure 2 ii
0.0026174	0.0013236	0.0032804	0.0051378	0.0079108	0.0018336	0.001497	0.0036068	0.00052871	0.0034649	0.0050172	0.0029073	0.0014078	0.0047911	0.00023979	0.0030127	0.0024287	0.0036758	0.005228	0.0061699	0.00406	0.00072946	0.00014547	0.0034903	0.0014189	0.0031324	0.003106	0.0030238	0.0051864	0.00058555	0.0058495	0.0049603	0.00071422	0.0023112	0.00046176	0.00018294	0.0020404	0.0045081	0.00087237	0.00093233	0.0024318	0.00087961	0.0042102	0.0041838	0.0029368	0.0053518	0.0065462	0.00072147	8.4757e-05	0.0034153
0.00038514	0.0014196	0.0019637	0.00046421	0.0013405	0.0017376	0.00067742	0.0014852	0.0027322	0.0030638	0.00087717	0.001156	0.00051928	0.001033	0.00228	0.0023064	0.0023327	0.00052804	0.0020803	0.0063791	0.007321	0.00058723	0.0040168	0.0034328	0.003154	0.0034855	0.00076062	0.0020123	0.0017335	0.00037637	0.0030966	0.0024229	7.8784e-06	0.00088129	0.00097612	0.00327	0.0023281	0.00013967	0.00016602	0.00041797	0.0020498	0.0012808	0.0052217	7.3629e-06	0.00028618	0.0011754	0.0060318	0.0026485	0.0007911	0.0022906
0.0030357	0.0009052	0.0018677	0.0046407	0.00039457	0.00018942	0.0016889	0.00013671	0.0011104	0.00052636	0.0017734	0.0060722	0.0027417	0.0052094	0.00025738	7.4156e-05	0.0037626	0.0028735	0.0025946	0.0023158	9.9231e-05	0.0049557	0.0021827	0.0015057	0.0027528	0.0030843	0.0064676	0.0049681	0.0065203	0.0047156	0.0053523	0.0035476	0.0014378	0.0012825	0.002782	0.0012297	0.00089821	0.0037058	0.0011507	0.00051396	0.00018243	0.0044285	0.0047074	0.0019344	0.0028236	0.0037128	0.001245	0.00060828	0.0082113	0.0066591
0.0053	0.0031374	5.9311e-05	0.00027222	0.0042659	1.9762e-05	0.00056423	0.0022087	0.0056995	0.00073554	0.0041188	0.00043244	0.001932	0.0040418	0.0027948	0.0045558	0.0003097	0.0039982	0.0055504	0.0028302	0.00041513	0.0037984	0.0022989	0.0023253	0.0019208	0.0031152	0.0014888	0.0012314	0.0039829	0.001873	0.00084718	0.0019258	0.0046987	0.0047251	0.00074174	0.0031568	0.0026679	0.0015782	0.0024674	0.00060996	0.0030785	0.0029986	0.0023619	0.0056925	0.0013937	0.0016725	0.0074445	0.0034509	0.0037297	0.004924
0.0025386	0.00048684	0.001376	0.00078658	0.00010259	0.0014496	0.00056048	0.00089201	0.003665	0.0033861	0.004328	0.0031337	0.0040756	0.0031864	0.0010597	0.0022541	0.0013122	0.003597	0.0033182	0.0021238	0.00031913	0.0061438	0.004034	0.0019241	0.00018579	0.0010613	0.00078246	0.0017243	0.0011403	0.0036081	0.0030794	0.0039686	0.003637	0.004221	0.00099332	0.0022404	0.0050133	0.0032086	0.0010987	0.0016215	0.0028158	4.2882e-05	0.0045942	0.0027367	0.0048466	0.0035996	0.0050991	0.0041572	0.0071826	0.010513
0.0021374	0.0012482	0.0011668	0.0016061	0.0028532	0.00013295	0.0028924	0.0016454	0.0014327	0.0017643	0.0030113	0.0002911	0.0042847	0.0043111	0.0023764	0.00082418	0.00011771	0.00016111	0.002917	0.0013291	0.00083349	0.00085985	0.0030811	2.9623e-06	0.0018077	0.0058481	0.0052641	0.0053907	0.0007867	0.0016759	0.00042881	0.0058956	0.0040382	0.00065491	0.0024596	0.0070109	0.00033969	0.0017702	0.0035749	0.0023278	0.0056584	0.0065476	0.0025539	0.0025276	0.0025012	0.0033235	0.0012278	0.003948	0.0078889	0.0066419
0.0026518	0.0043409	0.0027045	0.0033412	0.00059975	0.0017941	0.0032936	0.0026569	0.00042121	0.0044148	0.0044412	0.003467	0.0031355	0.0028039	0.00027418	0.0054885	0.00028346	0.0014778	0.00023074	0.0010163	0.0013479	0.00076386	0.0016512	9.8956e-05	0.00053775	0.0011745	0.00089564	0.0048893	0.0094933	0.0040265	0.00021963	0.0028585	0.0026083	0.0041078	0.0059125	0.0034448	0.0046391	0.0046128	0.0064175	0.0076118	0.0048389	0.0023711	0.0023447	0.005065	0.0001558	0.0068433	0.0071221	0.0089268	0.0055435	0.0012447
0.0031661	0.0031925	0.0032188	0.0032452	0.0026612	0.0023824	0.0054605	0.00090921	0.0018511	0.00056396	0.00084277	0.0020371	0.00048488	0.0025932	0.0038403	0.0011201	0.0009898	0.0058463	0.0030733	0.0012255	0.00064151	0.00097304	0.0013046	0.0016361	0.0016625	0.0029095	0.0035462	0.0014364	6.3161e-05	0.0060667	0.0018415	0.00093144	0.0054509	0.0035935	0.00021019	0.0035408	0.0022937	0.00013112	0.0016306	0.0031302	0.0031038	0.0052137	0.0018304	0.0021092	0.002388	0.0014461	0.00019907	0.00078307	0.006555	0.005308
0.0039489	0.0020915	0.0014548	0.001013	0.0017073	0.00045532	0.0013494	0.0037644	0.0011447	0.0034065	0.0024646	0.0027435	0.000945	0.0021921	0.0028288	0.0081312	0.0029169	0.00077161	0.0014083	0.00051915	0.00024034	0.00057187	0.00059823	0.00029094	0.0020956	0.0034239	0.0058916	0.0022559	0.0056392	0.0053604	0.00080909	0.0046577	0.0034107	0.0076568	0.0033579	0.0030264	0.0057466	0.0014478	0.0029473	0.0026158	0.0016739	0.0050045	0.0031471	0.005257	0.0079772	0.0055094	0.0039572	0.0036256	0.0087873	0.0060143
0.0026689	0.0026953	0.0039424	0.002748	0.00033297	0.003608	0.00099604	0.0019379	0.0004384	0.0019766	0.008359	0.0019239	0.00098205	0.0030919	0.005507	0.0030392	0.0024803	0.0022015	0.0010072	0.00042316	0.0016702	0.0013914	0.001634	0.0019128	0.0020808	0.0024124	0.0024387	0.0002815	0.00066038	0.00022879	0.0010183	0.003533	0.0025911	0.0031751	0.0037591	0.0011501	0.003096	0.00368	0.0033485	0.0039325	0.0063475	0.0011332	0.00080167	0.0035219	0.00074895	0.0056054	0.0013066	0.0031113	0.0085781	0.013435
0.0020047	0.00014727	0.0016468	0.0052825	0.0052562	0.0027884	0.0012052	0.0012316	0.0046149	0.0017675	0.0005204	0.0056095	0.0041099	0.0010845	0.00019538	0.0040507	0.0018881	0.0027773	0.00091989	0.0021582	0.0006587	0.004042	0.0028476	0.0022637	0.0010669	0.0019561	0.0017324	0.0020639	0.0030058	0.0015455	0.0018243	0.0042394	0.004213	0.0072384	0.0011085	0.0035236	0.0028869	0.0092692	0.0052756	0.0023802	0.00027033	0.0027551	0.0091374	0.0085007	0.0015965	0.0010125	0.0047595	0.0050383	0.0044016	0.0031546
3.5555e-05	0.0040292	0.0011324	0.00049572	0.0022772	0.0044103	0.00072183	0.001611	0.0034157	0.00461	0.0030457	0.00028486	0.0002585	0.00068338	0.0049822	0.002262	0.0001521	0.00073707	0.0013211	0.00084153	0.0033093	0.0015472	0.0021312	0.0036307	0.0026888	0.00083138	0.0029413	0.0041041	0.0071823	0.0035465	0.00021593	0.0020733	0.0003417	0.00031535	0.0012369	0.00034772	0.0042036	9.5261e-05	0.0020146	0.0025986	0.0086758	0.0080391	0.006792	0.0040191	0.0033823	0.0079336	0.0048555	0.0084913	0.012432	0.0084385
0.0026861	0.0052221	0.0024491	0.0012021	0.0021812	0.0012921	0.00081782	0.00018111	0.0029013	0.0041441	0.0043745	0.0020606	0.0045283	0.0063857	0.00061374	0.0021065	0.0031079	0.0034394	0.0020274	0.002001	0.0031954	0.0016432	0.0013116	0.0022008	0.0012589	0.00029333	0.0024559	0.00026431	0.0043397	0.0019246	0.00049041	0.0019899	0.0013532	0.0022424	0.0067937	0.0037156	0.0058254	0.0015266	0.0008899	0.0039153	0.0054148	0.00071505	0.00017412	0.0056409	0.0086663	0.010776	0.0083084	0.010723	0.0088661	0.010671
0.0047341	0.0010456	0.0025451	0.0037395	0.0040183	2.4644e-05	0.001219	0.001803	0.0060491	0.0032761	0.0010227	0.00078203	0.0041126	0.00011896	0.0040599	0.0037284	0.0046175	0.0024549	0.0036493	0.0011815	0.0040328	0.00021327	0.00011826	0.0041278	0.0071532	0.0046855	0.0052695	5.5126e-05	0.0033282	0.0012183	0.00089158	0.0023911	0.0023647	0.0047798	0.002312	0.002896	0.0059214	0.0043692	0.0031221	0.0027906	0.0064263	0.0064	0.0042374	0.00085411	0.0054054	0.008736	0.0038268	0.0044108	0.0065207	0.0061891
0.0015786	0.00083642	0.00081006	0.0038355	0.007166	0.0031724	0.0049771	0.0003731	0.0017895	1.5206e-05	0.0024303	0.00034268	0.003726	0.0058886	0.0037787	0.0013636	0.0019669	0.0059079	0.0034401	0.0020794	0.0012512	0.0033528	0.0033792	0.0048342	0.0035871	0.0019324	0.0086726	0.0068679	0.0032322	0.00070876	0.0012927	4.5689e-05	0.0039866	0.0057913	0.00027179	0.001161	0.0023553	0.0011082	0.0029129	0.0047176	0.0095741	0.0086322	0.0098266	0.010105	0.010384	0.0076113	0.0085004	0.0090844	0.0075322	0.0087265
0.00065359	1.6885e-05	0.000925	0.0030876	0.0025036	0.0016144	0.0013356	0.0016898	0.0028841	0.0043837	0.00052551	0.00055187	0.0049149	0.0018253	0.00089494	0.005141	0.00037848	0.0022359	0.00017916	0.0044248	0.0010943	0.0010156	0.00023145	0.0052354	0.00093654	0.0006157	0.00027347	0.0024995	0.0052724	0.0043832	0.0022734	0.0038256	0.0004205	0.0025304	0.0012833	0.0036984	0.0018212	0.0012042	0.0033141	0.0011515	0.0029562	0.0025633	0.001988	0.0034875	0.0025456	0.005571	0.0070705	0.0085701	0.0045764	0.0036345
0.005022	0.0038544	0.00021865	0.0023812	0.00033898	0.0021288	0.0015448	4.5268e-05	0.0017594	0.0035641	0.0019554	0.0001507	0.0037902	0.0034587	0.0019065	4.9047e-05	0.0039446	3.6685e-06	0.0012507	0.0037185	8.2742e-05	0.003553	0.0016956	0.0019744	0.0025584	0.0025321	0.0025057	0.0058363	0.0042609	0.0030665	0.005452	0.0048153	0.0020424	0.0047626	0.0059569	0.0077616	0.0052939	0.0074037	0.006767	0.0091821	0.0039677	0.0039414	0.0075771	0.0054145	0.0078296	0.0059722	0.0074717	0.0071402	0.007419	0.0070875
6.9946e-05	0.00040148	0.0034796	0.0013769	0.0010909	0.0034604	0.0064858	0.0085956	0.0024658	0.0024394	0.000582	0.0055479	0.0025225	0.0014185	0.0020025	0.0028916	0.0022549	0.0010079	0.00098149	0.0043121	0.0024547	0.0015128	3.9464e-05	0.00098135	0.0022284	0.0056798	0.0041276	0.0056271	0.0050804	0.005412	0.0012756	0.00094402	0.0045798	0.010047	0.0094099	0.0057214	0.0014226	0.0078049	0.0059475	0.0047004	0.002843	0.0049529	0.0046214	0.0070364	0.0067049	0.0060682	0.0069573	0.008762	0.0099564	0.010846
0.0033309	0.0054929	0.00058368	0.0040203	0.0019104	0.0046834	0.0040994	0.0016843	0.00079517	0.0025354	0.0040349	0.00087424	0.00093046	0.00059892	0.00064814	0.0028107	0.001006	0.0023245	0.00075357	0.0020006	0.0010248	0.0034398	0.0011642	0.00064052	0.0042686	0.004295	0.0034058	0.0070943	0.0071207	0.0034849	0.0044233	0.0023169	0.0032588	0.0031235	0.002792	0.0064277	0.00396	0.0048492	0.0054331	0.0096793	0.0026338	0.0077955	0.0083795	0.0086583	0.0037491	0.0064693	0.013157	0.016182	0.0091369	0.0094157
0.00012204	0.0010112	0.0043418	0.00034814	1.661e-05	0.002146	0.003393	0.0031142	0.0010043	0.00080035	0.00046882	0.0062408	0.0029408	0.002526	0.0024996	0.0033251	0.0021307	0.0018519	0.0024886	0.0012943	0.0013206	0.0022625	0.0004577	0.0029256	0.0044778	0.0026731	0.0033098	0.003031	0.0067195	0.0043044	0.0039089	0.0087654	0.0016369	0.002304	0.004719	0.0016409	0.00021648	0.0058607	0.0076654	0.0082494	0.0048661	0.0069759	0.0069496	0.0072284	0.0047606	0.0050395	0.0053183	0.0095644	0.012895	0.011038
0.0038801	0.0020227	0.0025813	0.0010817	0.0001126	0.003138	0.0011608	0.0024079	0.0036693	0.002117	0.0051424	0.0042006	0.001319	0.0035375	0.0047318	0.0092831	0.0068154	0.0019062	0.0011719	0.0012431	0.008541	0.0072939	0.0048262	8.3017e-05	0.00010937	0.0028823	0.0013828	0.00018845	0.0035717	0.0023774	0.0024791	0.0055045	0.0027315	0.0057569	0.0017633	0.0047887	0.011781	0.0068722	0.0034889	0.0040729	0.0067931	0.0052409	0.0085715	0.004883	0.0094343	0.0069665	0.0078557	0.012407	0.0090237	0.012354
0.001517	0.00429	0.0027904	0.00023495	0.002538	0.0053109	0.008389	0.00012952	0.00010317	0.0017542	0.0011703	0.0030277	0.00060809	0.0024128	0.00036016	0.0014445	0.0022439	0.0013918	0.00077076	0.0011023	0.0028386	0.004033	0.0037014	0.0009285	0.0036487	0.00087579	0.00067645	0.0013132	0.0040861	0.0022814	0.0053216	0.0043798	0.00099646	0.0017765	0.010709	0.008852	0.0057738	0.0036113	0.0066367	0.0050844	0.0056684	0.0071679	0.0053105	0.0043686	0.0070889	0.0098091	0.0042896	0.012503	0.0085093	0.012755
0.0007152	0.0011422	0.0024935	0.0076552	0.0054926	2.6944e-05	0.0026933	0.00053069	0.003463	0.00078315	0.0031982	0.00018509	0.0065024	0.00084816	0.0036211	0.0021509	0.0088384	0.0048448	0.00085111	0.00039595	0.00042231	0.0013642	0.0016612	0.0013297	0.0011381	0.00036143	0.00058046	0.0039637	0.0058212	0.0012699	0.0069435	0.0053913	0.0044494	0.0050334	0.0053122	0.0092531	0.0064802	0.0095056	0.0094792	0.009758	0.0097317	0.011842	0.012731	0.011178	0.012678	0.012346	0.0098787	0.0086317	0.014709	0.0091893
0.0023371	0.0038366	0.00046223	0.0026248	0.00082012	0.0049519	0.0012634	0.0024251	0.0024514	0.0027102	0.00097827	0.00039427	0.0032415	0.0010789	0.0037991	0.0043831	0.00099982	0.0028045	0.0030833	0.0012259	0.0073031	0.0063612	0.0046515	0.0040675	0.0037887	0.0022885	0.00012589	0.0014263	0.0038941	0.0011739	0.00089507	0.0076235	0.010649	0.0023828	0.0060185	0.0014145	0.0032192	0.0047188	0.0025562	0.0014375	0.0012828	0.010107	0.010996	0.011274	0.0097223	0.0087804	0.0096695	0.011779	0.009922	0.014778
0.0018394	3.4702e-05	6.106e-05	0.0026592	0.0011069	0.00047022	0.00074904	0.0028589	0.0020503	0.0032973	0.0024082	0.00031207	0.004253	0.0069732	0.0009877	0.0022348	0.0010958	0.003816	0.0050104	0.0028478	0.00084067	0.0017826	0.0012428	0.00091975	0.0042419	0.0039104	0.0026633	0.00080588	0.0074602	0.0038245	0.0040837	0.0083298	0.0070828	0.0058357	0.0091663	0.0048675	0.0039256	0.010613	0.014859	0.0090345	0.0077874	0.0077611	0.010176	0.012896	0.014396	0.013759	0.012207	0.012791	0.01307	0.013349
0.0010032	0.0067752	0.00095046	0.00245	1.7782e-05	0.0024855	0.0011502	0.0023446	0.00018196	0.0029022	0.0022655	0.0013236	0.0022128	0.0024916	0.00032899	0.0042699	0.0054643	0.00036043	0.002665	0.0017231	0.005664	0.0022807	0.0020181	0.0026548	0.0046431	0.0070581	0.00059765	0.0030654	0.0033969	0.00037155	0.00051762	0.0065948	0.0016856	0.009899	0.0092623	0.0061842	0.0076837	0.0036901	0.010072	0.0085201	0.010325	0.011519	0.012408	0.011466	0.0065573	0.010498	0.0092512	0.011666	0.012861	0.013139
0.00073189	0.0025893	0.0031827	0.0013253	0.00022696	0.0017792	0.00027968	0.00030604	0.0036349	0.0023878	0.00038511	0.0022425	0.0038346	0.00045134	0.00018537	9.3452e-05	0.00098262	0.0018718	0.0030374	0.00059837	0.00087719	0.00054566	0.0025325	0.0013381	0.0056546	0.00017012	0.0025501	0.0066315	0.0048268	0.0033273	0.0039705	0.00058726	0.00025572	0.0023656	0.0041703	0.0053646	0.0062538	0.001955	0.00437	0.011363	0.012557	0.0082583	0.010368	0.011562	0.010926	0.0072373	0.003854	0.014509	0.014788	0.014151
0.00094107	0.0027985	0.0022145	0.002642	0.0001742	0.0019789	0.0020147	0.0017359	0.0046464	0.0037045	0.00028912	0.00092583	0.00087887	0.0057353	0.0029624	0.010565	0.0077925	0.0056299	0.0062139	0.0011367	0.00055269	0.0033882	0.0073292	0.0060821	0.0075816	0.0081656	0.0047823	0.0028734	0.0056464	0.0062831	0.0023421	0.0040402	0.0058449	0.0042926	0.0045715	0.0066813	0.0042136	0.00907	0.012095	0.013595	0.011432	0.0077439	0.0092434	0.011353	0.011937	0.011606	0.010969	0.010332	0.013358	0.014552
0.0029813	0.00026108	0.0015436	0.0015345	0.0046126	0.00024384	0.0014382	0.0062946	0.0038269	0.004716	0.0023294	0.00039087	0.00066969	0.0027136	0.0076228	0.00059061	0.0078885	0.0054207	0.0011219	0.0059783	0.0038158	0.0016532	0.0016268	0.0019056	0.002088	0.00032704	0.0030473	0.0006412	0.0014687	0.0023578	0.0026367	0.0019999	0.0047202	0.0028628	0.0046675	0.0040307	0.003394	0.0033677	0.0018154	0.00065232	0.003899	0.0093658	0.013002	0.01267	0.017832	0.015669	0.0080133	0.010428	0.013759	0.015869
0.0019698	0.0013858	0.0026329	8.7373e-05	0.0043335	0.0018657	0.00031348	0.0015078	0.0014815	0.002981	0.0017339	0.0031752	0.0016757	0.0023124	0.0019337	0.0016021	0.0055431	0.0039908	0.0039645	0.0018019	0.0026911	0.0048009	0.00019693	0.0016964	0.00046614	0.0020184	0.0034484	0.0025065	0.0033957	0.00092795	0.003343	0.0060632	0.0032903	0.0044846	0.0053738	0.0077888	0.0053211	0.0059051	0.0095408	0.011651	0.01315	0.0091566	0.0082147	0.012766	0.0084672	0.011187	0.015128	0.015712	0.016907	0.013218
0.0027038	0.0011516	0.0038718	0.002258	0.0044295	0.0031824	0.001325	0.0046556	0.0015775	0.0015007	0.0051869	0.0030243	0.0006642	0.0016061	0.0028532	0.0025743	0.0026007	0.00018564	0.0061967	0.0018979	0.0024819	0.0039814	1.2254e-05	0.00095414	6.4969e-05	0.0075381	0.0016436	0.0019751	0.004748	0.0043809	0.0071011	0.0049385	0.0049122	0.0042754	0.0018077	0.0045279	0.010605	0.012715	0.0084161	0.012662	0.0080582	0.0086422	0.0058693	0.011946	0.014361	0.013725	0.012783	0.012757	0.0096784	0.01545
0.0037154	0.0030249	0.0048823	0.00027936	0.00035735	0.00068888	0.0023365	0.0068878	0.00075792	0.0010995	0.0038724	0.0037306	0.0030939	0.0015417	0.0054826	0.0036252	0.0025047	0.0011311	0.00011601	0.00046799	0.0013572	0.003552	0.0017473	0.0036047	0.00027415	4.6664e-06	0.0036838	0.0043205	0.0019055	0.0026458	0.0059764	0.011443	0.012332	0.010475	0.011669	0.0076757	0.0082597	0.0057919	0.0051552	0.0084858	0.012122	0.0075175	0.010848	0.011432	0.013847	0.010159	0.012574	0.015599	0.012521	0.0128
0.0007596	0.0023185	0.00070689	0.0019012	0.0040111	0.00028771	0.0012296	0.00034043	0.002685	8.7969e-05	0.0017167	0.00108	0.0029136	0.0053814	0.0017456	0.00036424	0.0033242	0.0042661	0.00093554	0.0027002	0.0066411	0.0020371	0.00012544	0.00045698	0.00043219	0.0062042	0.0031261	0.0012686	0.0036405	0.0054979	0.0066827	0.00097301	0.0013045	0.0047726	0.0084084	0.0099079	0.008966	0.0055827	0.0086081	0.010108	0.0067243	0.0097497	0.007282	0.007866	0.013943	0.013001	0.012975	0.013559	0.015974	0.011675
0.0029918	0.0016122	0.0035495	0.00044418	0.0044123	0.0025549	0.0032698	0.0039065	0.002407	0.0003132	0.0015075	0.0048381	0.0045066	0.00051295	0.00226	0.0025915	0.0026179	0.00020284	0.0049588	0.0021859	0.0039906	0.00091244	0.0021068	0.0015817	0.00099769	0.00050183	0.0016962	0.0019923	0.0059859	0.0041812	0.0020714	0.0024029	0.0070312	0.0082255	0.010946	0.015192	0.0072309	0.0023218	0.00076953	0.0086777	0.0095669	0.0070991	0.0037159	0.007962	0.013124	0.015233	0.013376	0.011824	0.014239	0.016654
0.00034124	0.0027369	0.0027632	0.0037051	0.0042031	0.0010113	0.00018309	0.0035137	0.0010459	0.0031558	0.00038284	0.00035648	0.007044	0.00060894	0.00058258	0.0033028	0.0029713	0.0031586	0.0035289	0.0071647	0.006528	0.0025343	0.0012872	0.0015661	0.0048966	0.0057858	0.0030129	0.0028118	0.0034485	0.0028645	0.0029074	0.0013552	0.0037703	0.0083215	0.0037175	0.0061326	0.01343	0.012183	0.0075794	0.0090789	0.015156	0.0090262	0.013272	0.01172	0.011389	0.015024	0.014388	0.013446	0.013114	0.0097309
0.0050149	0.0025471	0.0032776	0.00025219	0.00027855	0.00061009	0.0042986	0.0012732	0.0034357	0.0023362	0.0053616	0.0062508	0.0013416	0.0022308	0.0008473	0.00065222	0.0052035	0.00090468	0.00034238	0.0017675	0.0026567	0.0035458	0.0032143	0.0034931	0.00050053	0.0019145	0.00066746	0.0024722	0.0018267	0.0021582	0.0011724	0.0029771	0.0084439	0.0026192	0.0016773	0.0071441	0.0095592	0.010143	0.010117	0.011616	0.011285	0.016446	0.017336	0.015173	0.018809	0.013594	0.015704	0.013542	0.012905	0.014404
0.0046548	0.0043759	0.0022661	0.0025904	0.0013433	0.0041762	0.0011508	0.0018746	0.0015087	0.0015167	0.0033214	6.1887e-05	0.00021693	0.0023268	0.0010797	0.0032191	0.0001115	0.0022214	0.0043312	0.0015583	0.007013	0.001241	0.00086888	0.0038943	0.00081617	0.0056726	0.0096135	0.0065354	0.0035617	0.0023674	0.0049305	0.0049041	0.00030013	0.0057669	0.01398	0.012428	0.0090448	0.010239	0.012654	0.010186	0.0071083	0.010439	0.013159	0.012522	0.012496	0.012775	0.0090864	0.012417	0.014222	0.016026
0.0015447	0.0064012	0.00033903	6.0208e-05	0.0022228	0.00011292	0.0013866	0.0068534	0.0013339	0.00021835	0.00067082	0.00033928	0.002144	0.0021176	0.0045327	0.0042011	0.0032593	0.0044536	0.00045995	0.0040957	0.0065108	0.0012964	0.0012701	0.0024644	0.0027432	0.0054634	0.00066643	0.0072418	0.0069102	0.0029166	0.0025851	0.0068312	0.0068048	0.0067785	0.013466	0.0085568	0.0018166	0.00087469	0.010919	0.015776	0.010866	0.0077883	0.0083723	0.010177	0.0098455	0.013481	0.016812	0.018616	0.021642	0.016122
0.0071339	0.0052765	0.0046398	0.00095131	0.0012113	0.001848	0.0021795	0.0034266	0.0014299	0.00042754	0.00626	0.0083698	0.00071409	0.0014485	0.0027976	0.00063502	0.0018294	0.0094324	0.0033025	0.00022441	0.0017239	0.004139	0.0056385	0.0080536	0.0055858	0.0015921	0.0043124	0.0012072	0.0042853	0.0030909	0.00054483	0.00082365	0.002018	0.0053486	0.0062377	0.0043803	0.0031333	0.0095156	0.011015	0.007937	0.013099	0.010021	0.015793	0.012104	0.010857	0.020596	0.024537	0.016271	0.01594	0.021712
0.0069247	0.004457	0.0044306	0.0016577	0.00019975	0.00099459	0.0045249	0.0079082	0.001831	0.0018574	0.0064614	0.00083644	0.0096602	0.0050562	0.00014702	0.00073101	0.0011264	0.0015938	0.0017895	0.0094452	0.0058095	0.0014884	0.001462	0.0019213	0.00072691	0.0034998	0.00139	0.0017215	0.0063255	0.006657	0.0027161	0.0064128	0.0088279	0.007886	0.0020613	0.0060022	0.0081121	0.0099168	0.0077542	0.0071175	0.011364	0.010727	0.013447	0.0122	0.013089	0.011842	0.016393	0.015757	0.017867	0.011432
0.0033586	0.0066892	0.006968	0.0051106	0.0016296	0.0040974	0.0038186	0.0050656	0.0020402	0.0040369	0.0046209	0.0015428	0.0006009	0.00034098	0.0032948	0.0028351	0.0032421	0.0044364	0.0035245	0.0013319	0.0028314	0.006045	0.0021684	0.0039731	0.0021157	0.0012676	0.0067871	0.0013203	0.0022622	0.0019834	0.0059248	0.003457	0.0052617	0.004625	0.011618	0.0060982	0.010039	0.0087921	0.010902	0.0090445	0.011154	0.01418	0.010491	0.015348	0.0095231	0.01438	0.0097755	0.013106	0.0143	0.013053
0.0016235	0.0042012	0.0037071	0.00062894	0.0051802	0.006748	0.0064692	0.0054063	0.0032437	0.0013603	0.00044444	0.00049745	0.0037487	0.00024499	0.00057652	0.0012282	0.0094416	0.0057531	0.0017595	0.0029538	0.0081154	0.0047321	0.0022644	0.0014241	0.0038919	0.0054441	0.0057756	0.00091917	0.00064035	0.0021926	0.00038789	0.00080645	0.0084095	0.0035003	0.005305	0.0071097	0.0052523	0.0088881	0.012829	0.013108	0.013081	0.01214	0.013029	0.01819	0.015417	0.0098979	0.016891	0.0083193	0.018669	0.020474
0.0059099	0.0026087	0.0010565	0.0087355	0.0087619	0.0017692	0.0012562	0.0024506	0.0097484	0.0039237	0.0022062	0.003148	0.00048772	0.00015618	0.0020064	0.00020171	0.0029746	0.00035593	0.00032957	0.00091749	0.0048545	0.0081851	0.0020552	0.0011133	0.0007441	0.0016709	0.0013394	0.0016182	0.00084954	0.0033173	0.003954	0.0015128	0.0027071	0.0060377	0.005401	0.011783	0.0099259	0.0086789	0.013841	0.0095417	0.010431	0.017118	0.01404	0.010047	0.013682	0.015182	0.017597	0.016045	0.013577	0.015382
0.0076449	0.0061454	0.0064769	0.0052826	0.00073131	0.00045249	0.0050565	0.0032518	0.0069403	0.0014734	0.0027727	2.8548e-07	0.00027853	0.005135	0.0029724	0.0044719	0.010549	0.004114	0.00012039	9.4029e-05	0.0014582	0.0051467	0.0045627	0.0067025	0.00095329	0.0032928	0.0084544	0.0011039	0.00044837	0.0038317	0.0011114	0.0022191	0.00097208	0.0079648	0.0033608	0.0076069	0.013684	0.019151	0.012411	0.0090273	0.010832	0.0059229	0.010779	0.015331	0.014999	0.015583	0.010369	0.019192	0.020082	0.016393
0.0025219	5.4109e-05	0.0014981	0.0030504	2.4964e-05	0.00096685	0.00083785	0.0056943	0.0022666	0.0029033	0.0029297	0.0026509	0.0043418	0.0061465	0.0018477	0.0091456	0.0066778	0.0014634	0.0026578	0.0010307	0.00014151	0.001358	0.0017201	0.0035775	0.00055212	0.0024733	0.004278	0.0021154	0.0057511	0.0057248	0.0026467	0.0062824	0.0032043	0.0022624	0.010781	0.010144	0.0076765	0.0067346	0.0091497	0.0066819	0.011538	0.012122	0.011791	0.014511	0.013569	0.014458	0.018704	0.015626	0.0156	0.019236
0.0016546	0.0028967	0.0053694	0.00020779	0.0063377	0.0017864	0.0036804	0.0027385	0.0051536	0.00097629	8.7117e-05	0.00072383	0.0031916	0.00044416	0.0095731	0.0089364	0.0012806	0.0061371	0.0058055	0.0030709	0.00065587	0.0049547	0.0016241	0.0020116	0.00015423	0.0040952	0.00050884	0.0046528	0.0015747	0.0048604	0.0042764	0.00058007	0.009709	0.0041895	0.0087407	0.0056626	0.01235	0.015376	0.0074146	0.013797	0.0094981	0.013744	0.0094454	0.01125	0.018548	0.018827	0.016969	0.016943	0.019968	0.019637
0.008207	0.014284	0.015173	0.0084331	0.0090171	0.0016665	0.0023271	0.0041845	0.0057367	0.0014906	0.0015348	0.0036446	0.0030079	0.0025116	0.00040173	0.0038444	0.0047335	0.0050124	0.002033	0.0031286	0.0034074	0.0052121	0.0024436	0.00058175	0.005133	0.003886	0.0037698	0.00013403	0.0019758	0.0022547	0.0049749	0.0012864	0.0012601	0.007032	0.0054798	0.0075897	0.0081737	0.013335	0.013004	0.0047377	0.00078185	0.016282	0.018697	0.014703	0.01254	0.014955	0.017676	0.016734	0.02037	0.020648
0.0048195	0.006677	0.0067033	0.0048986	0.0033991	0.0031203	0.00040005	0.00048912	0.00046276	0.00074158	0.0025463	7.8512e-05	0.0029996	0.0024156	0.0033564	2.6919e-05	0.0033037	0.0057187	0.0087441	0.0087177	0.0038086	0.0011006	0.00223	0.0017637	0.00026414	0.014053	0.0057867	0.0054551	0.0014615	0.0031425	0.0046947	0.0013642	0.0059337	0.0037711	0.0043551	0.0076857	0.010711	0.012821	0.014015	0.017346	0.012437	0.0078327	0.012994	0.01724	0.014467	0.019629	0.019908	0.018966	0.016803	0.015251
0.0010614	0.0050157	0.0022428	0.0022164	0.00086169	2.7475e-05	0.00091441	0.0011955	5.1598e-05	0.0074022	0.0028509	0.0080652	0.005345	0.0037839	0.0058938	0.00037425	0.00056763	0.0015422	0.00090553	0.0011843	0.0023787	0.011508	0.0084295	0.0032151	0.00047332	0.0023307	0.0020519	0.0021942	0.0012523	0.00061559	0.0018099	0.00035265	0.0087763	0.0041723	0.0071977	0.0059506	0.011417	0.010781	0.0095336	0.0088969	0.0076499	0.0082339	0.014921	0.012759	0.013953	0.013927	0.016952	0.018757	0.017815	0.018704
0.00056043	0.00038145	0.0032543	0.0017021	0.00015535	0.0047011	0.0046747	0.0020655	0.0018755	0.0058164	0.0042641	0.0049175	0.0042114	0.0010029	0.0016396	0.0010806	0.0053267	0.0043848	0.0010015	0.0023818	0.00088225	0.0003121	0.0039478	0.00096132	0.0023693	9.8509e-05	0.0023165	0.0013747	0.0029242	0.007223	0.00084065	0.0014774	0.0073464	0.0082356	0.0094299	0.0075725	0.0029685	0.0069094	0.0044417	0.01235	0.014765	0.0089402	0.0052518	0.0085823	0.014354	0.015549	0.015522	0.01458	0.01608	0.020021
0.0009616	0.0030715	0.00090889	0.00088253	0.000551	0.0047971	0.00041725	0.002303	0.00046996	0.0008015	0.0028343	0.00085421	0.0082747	0.0048914	0.0018133	0.0027907	0.0002347	0.0057015	0.0013439	0.0028961	0.0053173	0.013531	0.010147	0.0026964	0.00089169	0.0024389	0.0082109	0.00066558	0.0037437	0.0007183	0.0037964	0.00077101	0.0040854	0.0065005	0.0058638	0.010415	0.011609	0.0091416	0.0094205	0.0090889	0.0084522	0.0090362	0.012977	0.008068	0.017807	0.010151	0.011651	0.016813	0.018312	0.011572
0.00075242	0.00072606	0.0019204	0.00036817	0.005835	0.0015362	0.0015098	0.0036197	0.0017623	0.0026514	0.0032354	0.001378	0.00013095	0.0062081	0.0037403	0.0021881	0.006129	0.0030509	0.0042453	0.0017775	0.0035822	0.0035558	0.009633	0.0077756	0.0031716	0.0046711	0.0076965	0.004008	0.0015115	0.0021482	0.0011824	0.004513	0.0084539	0.0050706	0.0053494	0.0083748	0.0052967	0.009848	0.013789	0.011016	0.013736	0.012184	0.011852	0.015488	0.017293	0.018792	0.014799	0.0089741	0.011084	0.020823
0.0018982	0.0058918	0.00073018	0.0050418	0.0044051	0.00080925	0.0011408	0.0015794	0.0012479	0.00030433	0.00089001	0.0039154	0.0029735	0.0020316	0.00043612	0.0025987	0.0041509	0.003567	0.0020674	0.00087309	0.0024575	0.0060932	0.0036255	0.0023784	0.0011314	0.001105	0.0047197	0.0013891	0.0072138	0.0047988	0.0081821	0.00057903	0.005193	0.007608	0.010633	0.0060294	0.0050875	0.0068922	0.00534	0.0089757	0.003151	0.0058713	0.014695	0.013753	0.010065	0.01248	0.016115	0.017615	0.021251	0.018173
0.00033405	0.009463	0.0030279	0.0011705	0.0032804	0.0053903	0.00073962	0.0041229	0.0028698	0.0016227	0.0031222	4.412e-05	0.00062811	0.0051794	0.00095048	0.00024387	0.00449	0.00019115	0.0038269	0.0077678	0.0043845	0.0010012	0.0055525	0.0049158	0.0045843	0.0012404	0.0039212	0.0060311	0.0063099	0.00079039	0.00076185	0.0077567	0.011087	0.0086195	0.0076776	0.013144	0.010372	0.011871	0.015507	0.0069355	0.006604	0.007188	0.009603	0.0098818	0.011381	0.016238	0.012855	0.014964	0.017379	0.017048
0.00043005	0.0025399	0.00037733	0.0033111	0.00032462	0.0045707	0.00088225	0.0051284	0.0026606	0.0029394	0.0019975	0.0029116	0.0023277	0.00082813	0.0049439	0.0055278	0.0039756	0.0015078	0.0011763	0.0025122	0.00051325	0.0023179	0.0068692	0.0037911	0.0037647	0.0034332	0.0043224	0.0049064	0.00091832	0.00094468	5.5507e-05	0.00022331	0.0029435	0.0090207	0.0047219	0.0074421	0.0080261	0.006779	0.0079734	0.0085574	0.0030379	0.0075891	0.010004	0.015166	0.016055	0.012061	0.013866	0.016891	0.013813	0.014702
0.0058827	0.0031624	0.0016629	0.00016338	0.0059138	0.0010046	0.0023787	0.00087917	0.00062036	0.00062671	0.0036194	0.001762	0.0014305	0.0059817	0.0032088	0.0050135	0.0086492	0.0055711	0.0027982	0.0055184	0.0033558	0.0036896	0.00096936	8.0185e-05	0.0047763	0.001964	0.0013666	0.0011011	0.002043	0.004816	0.0057579	0.0015117	0.0009033	0.0021748	0.00024023	0.0081484	0.0090376	0.0090113	0.010206	0.0077378	0.0092374	0.009211	0.012847	0.013431	0.0088268	0.0094107	0.013962	0.011494	0.0090265	0.015104
0.0036738	0.0002905	0.0036211	0.0017637	0.0017373	0.0056782	0.0044312	0.0026142	0.0019371	0.0013003	0.0024947	0.0003321	0.0036627	0.004857	0.00096768	0.0032784	0.0035572	0.00013122	0.0019886	0.00048911	0.0013156	0.004341	0.0018732	0.0091711	0.00090498	0.0027097	0.0063454	0.0057087	0.00072633	0.00016284	0.0013894	0.0050779	0.0041887	0.0029944	0.003388	0.0027513	0.0051663	0.0084969	0.0087757	0.0066131	0.0065868	0.0065604	0.010196	0.012001	0.0092279	0.0098119	0.010091	0.011285	0.011259	0.013369
0.00041285	0.00038649	0.0034119	0.00027657	0.0042747	0.0045535	0.0012712	0.0031286	0.0038641	0.0090257	0.0022855	0.0059213	0.0049794	0.0022064	0.0073681	0.0073417	0.0076205	0.0030165	0.0051264	0.0057104	0.0078203	0.0026059	0.0047447	0.00019337	0.0019165	0.00097461	0.0082725	0.0036685	0.00093551	4.6345e-05	0.0055659	0.0016249	0.002872	0.0028984	0.0040943	0.012613	0.0058727	0.011034	0.0091769	0.008235	0.0060724	0.0081823	0.0084611	0.007214	0.0090187	0.0074665	0.016595	0.018705	0.02051	0.01499
0.00081402	0.00379	0.0004594	0.0022608	0.00070859	0.0061754	0.0052335	0.0033378	0.00092272	0.00027163	0.0051281	0.0019173	0.0016385	0.0001662	0.0010809	0.0053797	0.0058855	0.0015866	0.00094993	0.007011	0.00059204	0.0060588	0.0022073	0.0014285	0.0056746	0.0065638	0.0016546	0.0052904	0.00083952	0.0023918	0.0021129	0.0042755	0.002412	0.0069633	0.0084628	0.0069105	0.003797	0.0025854	0.0019487	0.0016171	0.0046425	0.0030903	0.0091674	0.020127	0.016134	0.017938	0.011503	0.0090357	0.010535	0.019969
0.0045831	0.0058302	0.00066858	0.00022059	0.00080458	0.00016787	0.0068554	0.0074394	0.0037509	0.0015883	0.0021001	0.0021265	0.0030684	0.0015689	0.0032876	0.0026509	0.0044556	0.00076711	0.0025718	0.001727	0.0019087	0.0015772	0.0011957	0.0027452	0.0018033	0.00086142	0.00083507	0.0075226	0.00047718	0.0047372	0.0014066	0.0058913	0.0055597	0.0046178	0.0012346	0.0054807	0.011253	0.0093952	0.0066223	0.01392	0.014504	0.010205	0.013231	0.017782	0.010737	0.010405	0.018618	0.013709	0.010936	0.013351
0.0022267	0.0008514	0.00057259	0.00029377	0.0005954	0.0043138	0.00098319	0.0047888	0.00073073	0.00014674	0.0010476	0.0019368	0.0038879	0.00035818	0.0027732	0.0024417	0.00088946	0.0014735	0.00068913	0.0029466	0.0032254	0.00015786	0.0059193	0.0016205	0.00098377	0.00087364	0.0030362	0.0024522	0.00026799	0.0021998	0.0080245	0.00042143	0.0038247	0.0071552	0.011401	0.013816	0.0098228	0.0018618	0.0076338	0.010049	0.0088018	0.0054185	0.010885	0.016047	0.018767	0.014163	0.014747	0.013805	0.013474	0.01711
0.0010342	0.00046529	0.00047659	0.0062109	0.0055742	0.0021909	0.001249	0.00030715	0.0018067	0.0057476	0.00083842	0.00020171	0.0035323	0.00075935	0.00079289	0.0034532	0.00054042	0.0055367	0.0064259	0.0030426	0.0069835	0.004821	0.0019193	0.0031663	0.0053289	0.00013788	0.0013322	0.0046628	0.0052468	0.0054607	0.0012146	0.0015056	0.0060569	0.0066409	0.0084456	0.0059778	0.015107	0.0086717	0.0020358	0.010755	0.0070667	0.011313	0.014338	0.012786	0.012454	0.012733	0.015148	0.017258	0.016622	0.018731
0.0027239	0.00056129	0.0038919	0.00020339	0.0010437	0.00015068	0.0010964	0.0014279	0.00068196	0.0006556	0.0030329	0.0073168	0.0088163	0.0048226	0.0041859	0.0028595	0.0028858	0.00013956	0.0026334	0.0019179	0.0021967	3.4131e-05	0.0042802	0.0045591	0.0017861	0.0029805	0.0078369	0.0047588	0.0038169	0.0010923	0.0022383	0.0031275	0.0009649	0.011315	0.012204	0.0085152	0.006963	0.012125	0.01515	0.012682	0.01113	0.0089674	0.017486	0.011356	0.0043107	0.010693	0.017381	0.020711	0.014581	0.018522
0.0077027	0.0030987	0.010397	0.0057926	0.005461	0.0039088	0.0020514	0.002025	0.00044275	0.0016898	0.0010304	0.0025299	0.0020741	0.0060677	0.00029572	0.0036452	0.00026191	0.0032873	0.0041765	0.0023191	0.004116	0.00074048	0.0019348	0.0016033	0.0024925	2.4694e-05	0.00060869	0.00063837	0.0033026	0.0013014	0.0074313	0.0071525	0.0038075	0.0059173	0.0040599	0.0089164	0.015909	0.01161	0.0021235	0.0091161	0.011836	0.0035703	0.010563	0.0084004	0.003186	0.0092632	0.01412	0.017145	0.021696	0.020144
0.00139	0.0044154	0.0028631	0.0017409	0.0035983	0.0033194	0.00092666	0.0012055	0.00034676	0.0042045	0.00051605	0.0026259	0.0062617	0.0031836	0.006209	0.0025205	0.0015786	0.0024678	0.0015259	0.00094187	0.00035788	0.0066348	0.004167	0.0062769	0.0025885	0.0062242	0.0025357	0.0031197	0.00584	0.001236	0.0061146	0.0046151	0.00054654	0.0084547	0.0062922	0.0087072	0.007155	0.0098752	0.011985	0.013485	0.010101	0.0094646	0.0051658	0.012158	0.00847	0.0072229	0.017573	0.01602	0.014163	0.01139
0.0030119	0.0048166	0.0060109	0.0020173	0.0026012	0.0037956	0.0031589	0.00099629	0.0043269	0.0043005	0.0054949	0.0079099	0.0063577	0.0045003	0.0038635	0.0013508	0.0028953	0.0016482	0.0022322	0.0005407	4.3293e-05	0.001848	0.00090611	0.00095131	0.0017689	0.0032684	0.0004955	0.00077432	0.0010831	0.0069078	0.0081549	0.0072657	0.0021041	0.0012265	0.002726	0.0078877	0.0093872	0.0075298	0.0035361	0.0047305	0.0071455	0.006814	0.0067876	0.0070665	0.010702	0.0045723	0.011565	0.01337	0.020057	0.015758
0.00055426	0.0070488	0.0039707	0.0021132	0.0024907	0.0067896	0.0022383	0.0017026	0.0035073	0.0025655	0.0013184	0.0022076	0.00087056	0.00032379	0.00061809	3.4101e-05	0.0023809	0.0011339	0.0069059	0.0044381	0.0013866	0.0013336	0.00039175	0.003112	0.0097995	0.0070265	0.0045588	0.00025996	0.0032854	0.0068118	0.008364	0.00015065	0.0059265	0.010173	0.0070945	0.0064578	0.0024641	0.00091191	0.0097356	0.01093	0.0087674	0.0041634	0.0065785	0.0056366	0.012629	0.015349	0.017765	0.014992	0.014355	0.0088354
0.0022893	0.0014002	0.004677	0.0020632	0.0011741	2.0293e-05	0.003363	0.0033245	0.0032982	8.5137e-05	0.00011149	0.0029139	0.010517	0.0062181	0.0016141	0.0043344	0.0033925	0.0042816	0.002119	0.0057548	0.00054046	0.0023452	0.0020136	0.0041235	0.0019609	0.0022397	0.0020591	0.0023906	2.4418e-05	0.00061229	0.0046059	0.0012754	0.0013017	0.0038599	0.0016973	0.0077745	0.01965	0.015046	0.019597	0.0073639	0.016188	0.015246	0.010947	0.0069533	0.0084528	0.01453	0.014809	0.013257	0.016892	0.012899
0.0012778	0.0055766	0.00041499	0.000169	0.00014264	0.00072664	0.003267	0.0063451	0.0027838	1.0856e-05	0.0036466	0.0012626	0.0017628	0.0020417	0.00048942	0.0010628	0.0013522	0.00071552	7.8813e-05	0.006156	0.003383	0.0036618	0.00027856	0.00066333	0.0044983	0.0066082	0.0074973	0.00045195	0.0022566	0.0014318	0.0038996	0.00095687	0.0015409	0.014332	0.029259	0.020078	0.029206	0.016668	0.018778	0.011732	0.01018	0.0092382	0.011653	0.013153	0.012516	0.011269	0.015515	0.01793	0.018514	0.012689
3.8893e-05	0.006091	0.0021501	0.0037023	0.0025079	0.00082263	0.0029325	0.0013803	0.0019643	0.0010224	0.006184	0.0034111	0.0042447	0.002748	0.0039423	5.1297e-05	0.00099318	0.00050634	0.0041421	0.0038106	0.0023193	0.0013164	0.0025108	0.0079776	0.0024581	0.0021265	0.0039312	0.0032945	0.0020475	0.0031669	0.0041088	0.001358	0.0080455	0.005883	0.01257	0.0064406	0.0033625	0.012186	0.016127	0.011523	0.008445	0.01025	0.016022	0.011113	0.0040671	0.0070925	0.015611	0.021078	0.01861	0.014311
0.0013556	0.0032484	0.0032748	0.0043283	2.9455e-05	0.001529	0.0021595	0.0030021	0.0054172	0.0019334	0.004096	0.0029016	0.0035383	0.00051294	0.0012918	0.0046223	0.00093387	0.0024494	0.0017967	0.00067109	0.0028337	0.0059901	0.0013861	0.00077652	0.00019252	0.00039147	0.00085559	0.0018646	0.019844	0.019207	0.004227	0.0073961	0.0016241	0.0059789	0.003206	0.0016538	0.0055947	0.010146	0.012866	0.014976	0.014034	0.0088198	0.01093	0.0078516	0.011487	0.015733	0.015707	0.014155	0.013823	0.017154
0.0011464	0.0010162	0.00048334	0.00045698	0.0010953	9.9091e-05	0.00084279	0.0066675	0.0060835	0.0030454	0.0030191	0.0026875	0.0019165	0.00049858	0.0044106	0.00046966	0.00072468	0.0002172	0.0040289	0.00064561	0.0027555	0.0070016	0.0027028	0.0023712	0.0017345	0.00048746	0.0013766	0.0020067	0.00020196	0.0025183	0.0012712	0.00028103	0.0027444	0.0009441	0.0063538	0.0075481	0.0084373	0.0047488	0.0071639	0.0059168	0.0065008	0.0076951	0.0058377	0.0073372	0.015856	0.014914	0.017939	0.020354	0.013004	0.01664
0.0027249	0.0024461	0.0027776	0.0049402	0.0020525	0.00080544	0.002305	0.00016281	0.00018916	0.00082587	0.0021995	0.0049198	0.0064193	0.0076136	0.008808	0.0029833	0.0013156	0.00048914	0.0068715	0.0047089	0.0055981	0.0049613	0.0076816	0.005519	0.0054926	0.00333	0.0054399	0.0057187	0.0063027	0.0010479	0.0029053	0.00042531	0.01169	0.0011533	0.0091963	0.014358	0.010364	0.00515	0.0066495	0.0099801	0.0075123	0.011758	0.0089855	0.012621	0.018698	0.016231	0.016204	0.012821	0.010353	0.010632
0.0062212	0.0077207	0.005253	0.0040059	0.0024291	0.00059625	0.0033165	0.00054354	0.010469	0.0019506	0.00046446	0.0023085	0.0034635	0.0011405	0.00025132	0.0024139	0.0057995	0.0057731	0.0063571	0.011214	0.0035578	0.0013513	0.0025896	0.002258	0.0043679	0.0046467	0.0055359	0.0042888	0.0039573	0.0042361	0.0028093	0.0050989	0.009345	0.0077928	0.00016812	0.0022469	0.011071	0.0061615	0.011018	0.011602	0.0082187	0.011244	0.009997	0.0087499	0.014217	0.014801	0.011723	0.012917	0.010754	0.011949
0.0014344	0.009953	0.0084007	0.00047574	0.0023332	0.0029699	0.0024969	0.0033861	0.0051852	0.0018075	0.0030019	7.6251e-05	0.0016285	0.0023124	0.00015532	0.0056167	0.00040231	0.00068113	0.0012651	0.0024595	0.00029688	0.00027052	0.00054934	0.00082816	0.0025551	0.0013858	0.00074909	0.0059107	0.0098516	0.011046	0.0030185	0.0054862	0.0033375	0.0075836	0.0023693	0.0029533	0.0010959	0.0029006	0.0080622	0.0077307	0.013503	0.0085935	0.0058205	0.0094563	0.014008	0.013981	0.011513	0.012403	0.017869	0.017233
0.0018356	0.0030736	0.0012689	0.0029772	0.00050942	0.00048306	0.00045882	0.0074494	0.0049816	0.00053789	0.00056425	0.007344	0.0064021	0.00064332	0.00024584	0.00082984	0.0026345	0.0035237	0.0034973	0.00011406	0.0071067	0.0067752	0.0067489	0.0064173	0.0008978	0.0042284	0.0032865	0.0038705	0.00073351	0.004422	0.0017018	0.0020333	0.0029752	0.004933	0.0015497	0.0051855	0.0088212	0.007269	0.0106	0.0087422	0.010547	0.0053325	0.0086631	0.010163	0.011357	0.01011	0.012525	0.012193	0.0091153	0.014887
0.0077299	0.0029776	0.0033092	0.0018096	0.00092046	0.00057906	0.0034146	0.0071031	0.00080516	0.0074927	0.00077343	0.0020205	0.0034463	0.0018941	0.00026851	0.0024311	0.0012047	0.0014835	0.0009843	0.0023463	0.0014044	0.00076769	0.0031827	0.0013253	0.0022145	0.0029999	0.0036366	0.0024406	0.0036349	0.0015794	0.011982	0.0080408	0.0019637	0.0068601	0.00042504	0.0031453	0.0061707	0.0052288	0.0042869	0.0063968	0.012169	0.0054285	0.0014349	0.0020189	0.013284	0.01753	0.012926	0.015952	0.011958	0.021697
0.0031604	0.0010506	0.0035183	0.0047654	0.00039623	0.0029871	0.00026683	0.00031716	0.0018167	0.0042317	0.00037227	0.0017376	0.0014061	0.0026004	0.0025741	0.0010218	0.0060236	0.0014723	0.0027738	0.0045785	0.0021107	0.005545	0.0052662	0.0010201	0.0010464	0.003209	0.0020147	0.0019262	0.0031206	0.0051455	0.0042564	0.00031542	0.0063721	0.0069561	0.0041831	0.00011568	0.0093184	0.0071558	0.0065191	0.010765	0.0061612	0.0055245	0.0079396	0.0036407	0.010328	0.013659	0.014548	0.010249	0.012054	0.014164
0.0036748	0.0021753	0.0037275	0.0037539	0.00018705	0.0028911	0.0026122	0.0001972	0.0017494	0.00055509	0.00027627	0.002744	0.00093934	0.0026964	0.0029752	0.0050851	0.0084157	0.0016755	0.00042839	0.003759	0.0046481	0.00087138	0.0058161	0.0064001	0.0017961	0.0020749	0.0037498	0.0023274	0.0019959	0.00044364	0.013316	0.015478	0.0014665	0.0027796	0.0036688	0.013103	0.0042264	0.0019035	0.0010143	0.0032318	0.0013744	0.0059257	0.0095614	0.0080092	0.0088984	0.0082617	0.010677	0.014007	0.013676	0.012734
0.0031351	0.0052449	0.0067445	0.00060613	0.0036842	0.0054447	7.4848e-05	0.00040638	0.0053156	0.00015392	0.0031767	0.0034555	0.0046498	0.00065618	0.00062982	0.0048759	0.0057651	0.0063491	0.0020503	0.00072267	0.0010542	0.0019712	0.0028604	0.0043599	0.003418	0.0027813	0.0006187	0.0058163	0.0049272	0.0020655	0.001734	0.0025648	0.002286	0.0020072	0.0041698	7.6307e-05	0.0015758	0.002465	0.0079318	0.0091261	0.0087946	0.0093786	0.012404	0.012072	0.012656	0.0056111	0.0058899	0.0064739	0.0088889	0.018933
0.0041466	0.0016788	0.002568	0.0037623	0.0019049	4.7503e-05	2.1145e-05	0.0015207	0.00057878	0.0040252	0.0058826	0.0014152	0.00047335	0.0056565	0.0022517	0.0074133	0.0012834	0.0024778	0.001821	0.0012044	0.0014832	0.0066448	0.0053978	0.0050662	0.0059554	0.0025721	0.0034613	0.0058763	0.0043241	0.0039926	0.0018321	0.0064361	0.00035898	0.0035819	0.010269	0.0087172	0.0068598	0.00042476	0.0019243	0.0070859	0.0055337	0.0045918	0.0076172	0.010948	0.012142	0.0066226	0.011174	0.010537	0.0099005	0.014757
0.0057684	0.0029955	0.0020536	0.0022452	0.0029164	0.00016168	0.0040844	0.0034477	0.0031162	0.0021743	1.1708e-05	0.0024561	0.0011797	0.0026792	0.0017373	0.0041524	0.00076909	0.0013531	0.0013267	0.00038484	0.00086222	0.00333	0.0042719	0.004857	0.0081876	0.0016044	0.0025462	0.0044464	0.0056408	0.0026253	0.016079	0.016716	0.013386	0.010665	0.009471	0.011023	0.0066506	0.00082593	0.0011047	0.0010784	0.0068504	0.0095706	0.0058821	0.0034144	0.0091863	0.00916	0.010049	0.0091073	0.007555	0.008139
0.00098163	0.011862	0.0060901	0.0024284	0.0003445	0.0018967	0.0035701	0.0069006	0.0013655	0.0020022	0.0022439	0.0016072	0.0043274	0.0003338	0.0015281	0.0036862	0.0095109	0.002213	0.00020202	0.0053636	0.0019804	0.0023185	0.0029552	0.0017608	0.0027905	0.00093304	0.0012295	0.0014907	6.1561e-05	0.0022241	0.0077437	0.0065493	0.0056602	0.010875	0.020361	0.018862	0.0039345	0.0021298	0.0015059	0.0021826	0.0051153	0.0014268	0.0044522	0.0086983	0.0089772	0.0052887	0.0061779	0.0043205	0.011923	0.006404
0.0053311	0.0059678	0.005689	0.00052733	0.0039106	0.0051577	0.0045737	0.00063276	4.8766e-05	0.0023663	0.001017	0.0031796	0.0013717	0.0031764	0.0029535	0.0048109	0.0054476	0.0060843	0.00489	0.0003387	0.0072643	0.0051017	0.0069064	0.0041335	0.003802	0.00072386	0.0020491	0.0012815	0.0055276	0.0009236	0.0070373	0.014693	0.0061745	0.004675	0.0031755	0.0062536	0.0075006	0.00040756	0.005264	0.0098153	0.0097889	0.0054901	0.0042431	0.0072685	0.0093783	0.010573	0.0090204	0.015098	0.015071	0.015655
0.001784	0.0014524	0.0019309	0.00012616	0.00015252	0.00043148	0.0017311	0.0022098	0.0023942	0.0009364	0.0036566	0.0033251	0.00055215	0.0051034	0.0099599	0.00074763	0.0034985	0.0038521	0.0029629	0.00085306	0.0018672	0.003977	1.6604e-05	0.00034814	0.0026773	0.0032613	0.0026245	0.0016827	0.0026162	0.0011166	0.0096879	0.0054418	0.0042975	0.00030381	0.0012484	0.00158	0.00038561	0.0078278	0.0044445	0.0074699	0.0095798	0.0022292	0.0061701	0.013163	0.016493	0.010058	0.0060647	0.0087849	0.01181	0.016972
4.8906e-05	0.0033795	0.0030479	0.005463	0.0026901	0.00069323	0.0013299	0.0020006	0.0004484	0.0017142	0.0026561	0.0043366	0.0045398	1.1432e-05	0.0042575	0.0042312	0.0038996	0.0014319	0.0011003	0.00015846	0.00074246	0.00041092	0.0032775	0.0021893	0.0009422	0.004578	0.001805	0.0020838	0.0054144	0.0081346	0.0019625	0.0050406	0.0013417	0.0068085	0.0015942	0.0040092	0.00028962	0.00059955	0.01217	0.0090918	0.0087602	0.01148	0.0068765	0.0019673	0.0028565	0.0098491	0.0061607	0.0097964	0.011296	0.0088282
0.0041122	0.0035436	0.0041803	0.0072584	0.0012602	0.0052011	0.0051747	0.0030122	0.0020703	0.0029594	0.00042385	0.00016014	0.0010493	0.0011133	0.0019121	5.471e-05	0.0018594	0.00061235	0.0051636	0.0048321	0.0048057	0.0038638	0.0062789	0.0013769	0.0038446	0.0016222	0.0014559	0.002485	0.0018483	0.0048737	0.0027111	0.010133	0.012906	0.0014113	0.0029108	0.0016931	0.002553	0.0051028	0.0037209	0.0064412	0.010382	0.0018108	0.0027	0.0054202	0.0060042	0.0099451	0.0086981	0.0068407	0.012918	0.013197
0.0052523	0.0052786	0.0034739	0.0013825	0.00016971	0.0043816	0.0037449	0.0064651	0.005218	0.0036658	0.00089284	0.0039182	0.0054178	0.0041707	0.0050599	0.0047283	0.0031761	0.0013187	0.0052596	0.0034022	0.0021173	0.00031262	0.0039335	0.0051278	0.0017445	0.0013336	0.0007763	0.00047076	0.0008023	0.0002183	0.0020757	0.0030176	0.0033491	0.0018496	0.00026026	0.0026753	0.0084473	0.0053692	0.0025962	0.011115	0.015666	0.0083155	0.0061529	0.01223	0.01495	0.015229	0.013372	0.010599	0.0038585	0.00013511
0.0049145	0.0033623	0.005167	0.00056299	0.00098925	0.0066138	0.00043161	0.0016787	0.0025674	0.0068135	0.0011474	0.0030987	0.0018516	0.0085507	0.0097977	0.0043309	0.0080194	0.002025	0.0032194	0.0023001	0.0016408	0.0037507	0.00085333	3.5836e-05	0.0045871	0.010359	0.0054499	0.013053	0.0099748	0.011474	0.0087014	0.0098958	0.0080384	0.0043499	0.003408	0.0070438	0.0030501	0.0043005	0.0018854	0.0075487	0.0090482	0.011463	0.0013661	0.0077484	0.011689	0.0025077	0.0012607	0.0042861	0.010974	0.0075903
0.0022639	0.0050866	0.00053536	0.0042238	0.0002829	0.0015218	0.007599	0.0014691	0.0026634	0.00041469	0.00013587	0.0010778	0.0040839	0.0052782	0.0032931	0.0015634	0.00029402	0.0024566	0.0040088	0.0046456	0.0023471	0.0038467	0.0025884	0.0053613	0.0013262	0.0032778	0.0005576	0.0018575	0.00061039	0.005772	0.0026939	0.0020572	0.0014205	0.0025732	0.00014707	0.0038466	0.0052823	0.0067819	0.0048412	0.0021515	0.0027355	0.002404	0.0025052	0.0031419	0.0020197	0.0074865	0.007155	0.0019407	0.0064919	0.008907
0.0017496	0.00041301	0.0032227	0.0013653	0.0026283	0.00039708	0.0023759	0.0018702	0.0012079	0.0015394	0.00065023	0.00067659	0.002654	0.0016448	0.0025867	0.0041008	0.0046848	8.0792e-05	0.00025074	0.0049109	0.0015276	0.0030764	0.0033059	0.00068771	0.0013244	0.00048028	0.0010643	0.00018278	0.0031478	0.0026769	0.0072809	0.015547	0.011301	0.0036264	0.00024306	0.010288	0.0056835	0.0087089	0.011429	0.0077407	0.0049677	0.004331	0.0024736	0.0033511	0.0073037	0.0078877	0.0084717	0.0053936	0.01086	0.012055
0.00090101	0.0039791	0.00309	0.002506	0.001922	0.0014086	0.0047213	0.00016999	0.0022451	0.0017486	0.00024906	0.0015556	0.00275	0.001854	0.009106	0.00038085	0.00071238	0.00012839	0.0044272	0.0014018	0.0010132	0.0032856	0.0027916	0.0045963	0.0067061	0.0042384	0.0025018	0.0013075	0.0010287	0.0013864	0.0099315	0.012704	0.0084583	0.0057381	0.005527	0.0027541	0.0021174	0.00087034	0.0017595	0.0053953	0.0010964	0.002596	0.005011	0.0080364	0.0028221	0.0061526	0.0012435	0.0073206	0.012177	0.0072679
0.0019416	0.0051038	0.0039095	0.0043039	0.0012258	0.0015046	0.00035281	0.0067879	0.0058987	0.0013474	0.010529	0.0032312	0.0010149	0.0041994	0.0033103	0.0015056	0.0024354	0.0015583	0.0017723	0.0010006	0.0065202	0.0077672	0.00014099	0.0019457	0.0022245	0.0067758	0.0033925	0.004892	0.00089837	0.0018746	0.0098355	0.0098619	0.0050054	0.0041162	0.0010454	0.00040869	0.0034341	5.0801e-05	0.0033325	0.0018291	0.0027183	0.002692	0.0035811	0.0053858	0.0084112	0.0010606	0.0080533	0.00467	0.0014598	0.0073639
0.0046763	0.0050078	0.009917	0.0044502	0.0013218	0.00068506	0.0043208	0.00093752	0.0054888	3.0718e-05	0.0011636	0.00099896	0.0043823	0.001662	0.004435	0.0053043	0.0016158	0.0018947	0.00095277	0.0091662	0.0012052	0.00056852	0.00067854	0.004367	0.0025623	0.0016731	0.00017362	0.0011155	0.0072454	0.0072717	0.0069929	0.0064089	0.0052146	0.0046306	0.0055725	0.0026409	0.010244	0.0062503	0.0046981	0.0083338	0.009223	0.004619	0.0085599	0.011585	0.010949	0.0084809	0.0044872	0.0087333	0.013285	0.014174
0.0051907	0.0018601	0.002386	0.0016076	0.0038592	0.00078106	0.00014435	0.00018718	0.0020446	0.0015912	0.00187	0.0021237	0.00215	0.003622	0.0015924	0.0074171	0.005002	0.002601	0.0028798	0.0049897	0.0022167	0.0063545	0.00058255	0.0030503	0.0042974	0.0037134	0.0023638	0.0040713	0.0059287	0.00014847	0.00079341	0.0050922	0.0026772	0.00056731	0.0021529	0.0024511	0.0054571	0.0039049	0.0075406	0.0025565	0.0038036	0.00044253	0.0010265	0.0043571	0.011655	0.0076613	0.0030573	0.0091345	0.0069719	0.0012942
0.0010088	0.00023822	0.0011801	0.00031941	0.0021483	0.00034365	0.00024034	0.0037533	0.00011755	0.0016698	0.0025763	0.0028551	0.0011385	0.0012765	0.0021657	3.1227e-06	0.00093876	0.0063591	0.005112	0.0096633	0.004096	0.0044275	0.00048656	0.0066164	0.003591	0.0023967	0.0048644	0.0036701	0.0036965	0.0098263	0.0083268	0.0086583	0.0065485	0.0031908	0.0062162	0.012731	0.0075694	0.00088192	0.0024487	0.00089642	0.0030063	0.0084731	0.0090571	0.0017065	0.00045607	0.0047056	0.0089517	0.0040425	0.0021851	0.00028269
0.0040832	0.0010578	0.0050514	0.0075192	0.00038905	0.0034145	0.004914	0.0058031	0.002463	0.0052359	0.0002309	0.002542	0.0083667	0.0096138	0.011776	0.0063096	0.0035894	0.00056395	0.0027265	0.00031149	0.00088285	0.0045186	0.0017457	0.0052997	0.0001381	0.0038028	0.0078202	0.0017431	0.0051263	0.00034046	0.0009066	0.014666	0.005537	0.0038971	0.0084484	0.0028694	0.003201	0.0040969	0.0040705	0.003739	0.0021868	0.0045535	0.00061254	0.0018596	0.0045227	0.002055	0.0029441	0.0056644	0.0031966	0.0068323
1.9877e-05	0.0052342	0.0049554	0.0028455	0.0019564	0.0013724	0.0013479	0.0017303	0.0019055	0.0018791	0.0015476	4.6358e-06	0.0015569	0.0036048	0.00099924	0.0071291	0.0037985	0.0019938	0.0040833	0.0031414	0.0014626	0.00057339	0.0033463	0.0042567	0.00056824	0.00023671	0.0038725	0.0031729	0.0038096	0.0016572	0.013933	0.018232	0.0087979	0.0039414	0.0064092	0.0021094	0.0048296	0.0032773	0.0011148	0.0047505	0.0031983	0.00049019	0.0077232	0.0022037	0.010112	0.010391	0.012501	0.0054552	0.0075651	0.0069283
0.0078585	0.0057486	0.0069956	0.0027495	0.0036914	0.0028023	0.0013027	0.0022446	0.0086797	0.0084008	0.0022539	0.0022276	0.0029868	0.0042338	0.0033446	0.0039814	0.0055336	0.0076962	0.0017379	0.0013402	0.0016852	0.003224	0.004471	0.0029715	0.00666	0.0051605	0.0039685	0.0018059	0.002493	0.0098435	0.01048	0.00776	0.007176	0.00012184	0.0038718	0.00023605	0.0060607	0.0018475	0.00092548	0.0055295	0.0025041	0.0014369	0.0041571	0.0074877	0.0053251	0.0025521	0.0013051	0.0037201	0.0055248	0.0070243
0.0020032	0.002906	0.0025608	0.00345	0.0022029	0.00065067	0.0033709	0.0048704	0.0005716	0.003597	0.001007	0.0014081	0.005349	0.0041019	0.0019393	0.00099745	0.0039117	0.00027597	0.0006075	0.0024649	0.001476	0.00206	0.0068165	0.0044014	0.001376	0.0014024	0.001623	7.0804e-05	0.0078901	0.018903	0.020455	0.015904	0.0025024	0.0032696	0.010262	0.0041324	0.0053544	0.0050756	0.0014398	0.0034166	0.010104	0.00060338	0.00062974	0.00035092	0.0023693	0.00081707	0.0035373	0.005034	0.0029241	0.0032556
[truncated: 150 more columns]

## Sheet: Figure 2 iii
0.001522	0.0043335	0.010197	0.0047684	0.0042229	0.0070344	0.0034371	0.012047	0.015164	0.0085145	0.0049173	0.0016252	0.0059393	0.001602	0.0060923	0.0067675	0.006222	0.0044559	0.0029948	0.0082477	0.0095333	0.005936	0.0053905	0.0060658	0.006741	0.010468	0.0099225	0.0022197	0.00028659	0.0015722	0.0056872	0.0004812	0.0026823	0.00060977	0.0035967	0.005668	0.0028566	0.0055383	0.011882	0.012122	0.010837	0.0058892	0.0024674	3.8911e-05	0.0032532	0.0071556	0.0073959	0.010993	0.0051299	0.008422
0.0054482	0.0050781	0.0044472	0.00054478	0.00030447	0.0025056	0.0059274	0.003856	0.0015723	0.0030333	0.0014425	0.005031	0.0057062	0.0030245	0.0011831	0.00020268	0.0028844	0.0066409	0.007011	0.0018878	0.0037838	0.010868	0.0051342	0.0015148	0.003281	0.0083806	0.013023	0.0094258	0.00027492	0.0037572	0.0044325	0.0029714	0.002426	0.0018805	0.0017168	0.0020102	0.0060424	0.0027429	0.0018996	0.0062752	0.0056	0.0088921	0.0045548	0.0051002	0.0035095	0.010464	0.011009	0.0075874	0.0023345	0.0068473
0.0049767	0.004126	0.0081581	0.0066971	0.0039192	0.0047698	0.0031791	0.0078721	0.0012231	0.0034242	0.0053202	0.0032488	0.0069758	0.0012423	0.0029653	0.0028979	0.0020473	0.0015018	0.0030925	0.0083454	0.0029171	0.0031216	0.0039722	0.0020763	0.0077542	0.014228	0.014598	0.015578	0.0061826	0.0016871	0.0038709	0.0014944	0.00064374	0.00081727	0.0029097	0.002059	0.0015136	0.0021888	0.007512	0.0083626	0.001773	0.001519	0.0069473	0.0047462	0.0062072	0.0079734	0.015233	0.012727	0.0068633	0.0019156
0.0087074	0.0040649	0.0017983	0.003389	0.0043694	0.0019744	0.0014474	0.0021226	0.0011694	0.00018904	0.0078104	0.0023821	0.0018366	0.0049532	0.0044078	0.011797	0.00881	0.0082645	0.0016155	0.0022907	0.0060177	0.0021153	0.0064526	0.0052968	0.0019626	0.0023747	0.013426	0.017763	0.010809	0.0029394	0.0014784	0.0082571	0.004965	0.0013678	0.0065019	0.006437	0.00057383	0.0044762	0.0025803	0.0019051	0.0070282	0.0048271	0.0062881	0.0083595	0.0098205	0.0085349	0.0081649	0.010847	0.013833	0.011938
0.010184	0.0043213	0.0018471	0.0040482	0.0059441	0.0053987	0.0075998	0.0085802	0.0043726	0.011151	0.012437	0.004262	0.0067683	0.00011927	0.0037831	0.0095166	0.001212	0.0038937	0.0050496	0.00081365	0.00087852	0.0015537	0.002229	0.0050404	0.006326	0.0021541	0.008592	0.0095723	0.0059751	0.00054681	0.0048815	0.00098172	0.0016569	0.0016351	0.0030961	0.0079141	0.0014405	0.0074792	0.011076	0.0079598	0.0036225	0.005999	0.0092911	0.013804	0.018318	0.013064	0.0053695	0.0086615	0.013174	0.011889
0.0029869	4.1702e-08	0.00067526	0.0047074	0.00049982	4.5662e-05	0.0018118	0.0044936	0.0068628	0.00039654	0.0033834	0.0042341	0.0035589	0.0010836	0.0048106	0.0024341	0.0090977	0.0029294	0.0031697	0.006966	0.00031701	0.0035854	0.00046878	0.0010143	0.0039334	0.0076604	0.010167	0.0068746	0.0014463	0.00090082	0.0048327	0.0081247	0.0041472	6.0409e-05	0.0051835	0.0014566	0.0035279	0.0019372	0.00026393	0.0030281	0.0075409	0.0080864	0.0052749	0.010093	0.010944	0.012099	0.015087	0.016548	0.012515	0.013976
0.0082238	0.0073731	0.0031655	0.00073691	0.00085383	0.0015291	0.0011527	0.0047105	0.00041257	0.0057558	2.234e-05	8.7208e-05	0.0047297	0.0023532	0.0018077	0.0018726	0.002853	0.0013546	0.0025105	0.00030937	0.0067745	0.004398	0.0013355	0.003307	0.0012357	0.0043523	0.013267	0.013027	0.0060728	0.0017969	0.0010145	0.0031931	0.00038162	0.0018195	0.0063554	0.013004	0.011108	0.0070763	0.0091477	0.0069466	0.011765	0.005291	0.0052261	0.0063819	0.0099792	0.0089988	0.0098494	0.0058173	0.010635	0.011791
0.0051551	0.0050903	0.0022788	0.0023637	0.0027337	0.0029997	0.0017142	0.00073378	0.0028051	0.0036558	0.0020651	0.0019671	0.0034612	0.0020968	0.0049083	0.0047925	0.0059483	0.00052525	0.0033367	0.0075848	0.0050785	0.0074986	0.0035962	0.00061142	0.00024137	0.0013494	0.014842	0.011245	0.003375	0.0041895	0.0068712	0.0077219	0.0021638	0.0063714	0.0081376	0.0034951	0.0080079	0.016184	0.0097092	0.0050667	0.0108	0.0052421	0.010365	0.011521	0.011456	0.0077292	0.0076644	0.0057684	0.010281	0.013879
0.0020545	0.0016845	0.0046714	0.0024703	0.0097296	0.0050871	0.0010812	0.0052626	0.0024511	0.0012758	0.0011007	0.0014056	0.0049382	0.0021457	0.0032826	0.0013867	0.0008144	0.0014896	0.0036335	0.0040608	0.0007687	0.0034389	0.0061206	0.0011729	0.0032443	0.0065862	0.017027	0.01343	0.0031187	0.00047855	0.0028551	0.0064523	0.0051668	0.0063226	0.0013717	0.0025307	2.447e-05	0.002401	0.012712	0.011121	0.011057	0.016486	0.016421	0.012998	0.010797	0.011648	0.017077	0.013044	0.0080962	0.0083365
0.0013954	0.00072014	0.0023965	0.0036422	0.0013055	0.00015549	0.002532	0.0030775	0.0027857	0.00040916	0.0062398	0.0089216	0.0027532	0.0011624	0.0010387	0.0025586	0.0011684	0.0030643	0.00022773	0.0077923	0.0037601	0.0021694	0.0043042	0.0062001	0.0068753	0.0078557	0.0076154	0.0043234	0.0071348	0.00073489	0.0015855	0.0018259	0.0020662	0.00841	0.0065141	0.0021767	0.0036377	0.0099816	0.0053391	0.016872	0.011008	0.0085014	0.0090469	0.011729	0.015327	0.010683	0.015197	0.014827	0.016593	0.015002
0.0041466	0.0060426	0.0024453	0.0023726	0.0041388	0.0053865	0.013081	0.001549	0.0047949	0.0032041	0.0047953	0.00063297	0.0011785	0.0014188	0.016614	0.0034253	0.0033535	0.007568	0.0013996	0.0014119	0.0011715	0.00032089	0.0022168	0.0096202	0.0058932	0.00064034	0.0061384	0.0010153	0.0023008	0.0016016	0.0076402	0.0078805	0.0062898	0.010497	0.010127	0.00060202	0.00053715	0.0044396	0.0055954	0.011939	0.014622	0.016388	0.017239	0.0080176	0.015278	0.016129	0.012706	0.015083	0.017155	0.022278
0.0066369	0.0042603	0.00096828	0.0029341	0.00042786	0.0040251	0.0082327	0.0066419	0.0019994	0.0049863	0.0079732	0.0094342	0.00070144	0.0010715	0.00083117	0.0030712	0.0054478	0.0014156	0.0010906	0.0012859	0.006409	0.0051234	0.0038379	0.0043834	0.00056433	0.0042536	0.0064924	0.01205	0.0035704	0.0012476	0.00515	0.012104	0.0044099	7.2563e-05	0.0036698	0.0042153	0.0096436	0.0074425	0.01226	0.013417	0.0066375	0.0077934	0.0071181	0.011021	0.011871	0.018826	0.014184	0.014119	0.016496	0.019482
0.0085731	0.0042357	0.0056967	0.0010542	0.0017572	0.00184	0.0017752	0.0087293	0.0040868	0.015925	0.0036519	0.00038023	0.0035222	0.0034573	0.0027111	0.00027582	0.0013149	0.0010746	0.0061847	0.012834	0.0069705	0.0020228	0.00012692	0.0011586	0.00091271	0.0023737	0.0068865	0.00041293	0.0033998	0.003335	0.0041856	0.0025949	0.0074128	0.0104	0.013693	0.0099648	0.011731	0.012888	0.0091598	0.018556	0.011166	0.0095756	0.01531	0.016466	0.012434	0.012369	0.01444	0.01407	0.012174	0.017297
0.00032587	0.0040528	0.0025962	0.00052047	0.0033319	0.00026532	0.0038626	0.0083753	0.0073949	0.0018252	0.0012797	0.0062274	0.0047664	0.0037137	0.0027333	0.0014477	0.00077247	0.0007076	0.00094791	0.0024089	0.00020782	0.0050258	0.00068844	0.00029196	0.010935	0.0072077	0.0020124	0.010927	0.010992	0.0028174	0.0041368	0.0095651	0.0076692	0.0024163	0.011507	0.015715	0.0077149	0.0058189	0.0069748	0.0023323	0.0089813	0.014411	0.0085463	0.013365	0.018794	0.017508	0.018969	0.014021	0.01945	0.018469
0.00023564	0.0013915	0.0034628	0.0043135	0.0024176	0.0022249	0.00045874	0.0044909	0.0033788	0.00087253	0.0056905	0.0047504	0.0023738	0.0042698	0.0020741	0.0041454	0.0034702	0.0018795	0.002763	0.0054118	0.00015899	0.0029576	0.0046069	0.0033213	0.0052885	0.0029119	0.003282	0.0073141	0.0028014	0.0038476	0.0068345	0.0092111	0.0097565	0.0078606	0.0090165	0.0095619	0.0052246	0.007296	0.011198	0.0074714	0.0061858	0.011309	0.010939	0.017284	0.012946	0.01929	0.014953	0.015804	0.021842	0.020251
0.0059851	0.0080565	0.0024985	0.012199	0.0041998	0.0053255	0.0026438	0.0021741	2.6962e-05	0.0011289	0.0041158	0.0049664	0.0058171	0.0033108	0.0044666	0.0025707	0.0070835	0.007629	0.011226	0.0090251	0.0086551	0.015	0.0082202	0.0011362	0.0077852	0.0037531	0.001552	0.009194	0.007733	0.010513	0.0083116	0.008857	0.0097077	0.0068963	0.011104	0.005851	0.012196	0.015793	0.0093185	0.012001	0.0082732	0.013702	0.016995	0.016319	0.019306	0.019241	0.020397	0.016975	0.018742	0.018677
0.010209	0.010449	0.0088583	0.0072676	0.0062872	0.0035433	0.00025124	0.0067029	0.0054174	0.0032163	0.0031514	0.00919	0.0066838	0.0011257	0.0031971	0.006184	0.0012051	0.0026973	0.00164	0.0089763	0.011353	0.010067	0.010918	0.0010874	0.0034639	0.0018732	0.0027693	0.0049704	0.0056456	0.0071069	0.012841	0.013997	0.010574	0.0098992	0.013192	0.017095	0.020692	0.020627	0.018426	0.022023	0.017686	0.019147	0.018472	0.019322	0.018647	0.022244	0.018822	0.015095	0.020829	0.024426
0.0074134	0.0055174	0.0088095	0.0020308	0.011426	0.0040373	0.0054983	0.0011609	0.0026219	0.0098813	0.007375	0.0045636	0.0029728	0.0056545	0.011998	0.0082714	0.0036289	0.0011226	0.008382	0.0092326	0.0094729	0.0017787	0.0014086	0.0019541	0.0061617	0.0048761	0.0035906	0.010512	0.010272	0.0058374	0.012487	0.0096749	0.015104	0.01565	0.014059	0.012163	0.012098	0.0086753	0.011663	0.009156	0.020078	0.019708	0.015371	0.012865	0.017683	0.020364	0.015112	0.019014	0.02078	0.022241
0.011942	0.0060789	0.0022257	0.0025957	0.0014399	0.0066927	0.0049265	0.00041378	0.0074559	0.00067719	0.001833	0.0075665	0.0068913	0.0019436	0.0046253	0.005476	0.0032749	0.00015824	0.0014325	0.0036336	0.0036257	0.0032557	0.00074943	0.0043467	0.0030611	0.0055487	0.00018478	0.0078147	0.0081847	0.0060937	0.0026719	0.005964	0.0055939	0.01438	0.014926	0.0096718	0.0096069	0.01229	0.018939	0.014296	0.011179	0.012335	0.015322	0.018919	0.018244	0.015738	0.021166	0.020796	0.019205	0.020056
0.0012292	0.0020628	0.0013876	0.0028486	0.0021734	0.0018033	0.0037547	0.00014773	0.0022191	0.0018491	0.0084981	0.00019344	0.0023128	0.0076931	0.0045765	0.0015919	0.001395	0.002856	0.0030963	0.0036418	0.0014407	0.0032069	0.0043627	0.0015513	0.0027071	0.0040716	0.0093245	0.010915	0.0082335	0.0021949	0.0047593	0.0077462	0.0052399	0.0048699	0.0057205	0.0053505	0.011085	0.01041	0.015838	0.016994	0.0096038	0.013507	0.01741	0.016429	0.013923	0.019046	0.014709	0.01739	0.022208	0.025195
0.013066	0.007202	0.0095785	0.010124	0.0070074	0.0063321	0.0022776	0.0052869	0.0088841	0.0063779	0.008144	0.0047222	0.0031315	0.0021511	0.0039173	0.0031666	0.0026211	0.0039067	0.0024457	0.0038981	0.005054	0.0046839	0.0018725	0.0024179	0.0017427	0.0022882	0.00021807	0.0033347	0.00065298	0.0056908	0.0047104	0.0058663	0.0076325	0.019776	0.012081	0.0089637	0.016529	0.012192	0.016094	0.014198	0.018101	0.0159	0.01553	0.017296	0.019062	0.024185	0.021679	0.017647	0.016666	0.021179
0.01729	0.011731	0.00098475	0.0033613	0.0018916	0.002316	0.0031667	0.0089002	0.0082249	0.0038876	0.00077098	0.00742	0.012239	0.0082058	0.0056995	0.0068553	0.0012973	0.0021245	0.0075763	0.0029338	0.0035398	0.0018885	0.0036547	0.0099985	0.01146	0.00020204	0.0011824	0.011013	0.010467	0.0035058	0.0046616	0.0073433	0.0060578	0.0090446	0.0037918	0.011357	0.011292	0.0078696	0.017266	0.017812	0.015305	0.014935	0.017312	0.018773	0.022065	0.018338	0.016747	0.016072	0.025468	0.028149
0.0004553	0.0054079	0.0066935	0.0030073	0.0010249	0.001962	0.0031178	0.002135	0.0012843	0.0041439	0.00011179	0.0054462	0.0021542	0.0034397	0.00045285	0.0029591	0.0018588	0.00034228	0.0029498	0.003829	0.0023679	0.0012293	0.001277	0.0090341	0.011717	0.006463	0.0061141	0.010451	0.01662	0.00040518	0.011633	0.0045479	0.0069244	0.011133	0.0086258	0.011003	0.010328	0.012705	0.017217	0.023256	0.012815	0.016718	0.012991	0.016588	0.021406	0.023172	0.026464	0.023042	0.02725	0.024133
0.0055945	0.00087911	0.0018595	0.0047895	0.0086919	0.0095426	0.0045949	0.0040149	0.0047703	0.0010929	0.00054739	0.0021343	0.00098231	0.00043682	0.0038586	0.00034897	2.1076e-05	0.00082958	0.0016802	0.00082603	0.00063498	0.0048426	0.010577	0.0065439	0.015025	0.010382	0.0017716	0.0043967	0.0038513	0.0027977	0.0079209	0.0023628	0.012065	0.0083366	0.0058303	0.014922	0.0115	0.0068564	0.017169	0.01924	0.017954	0.018195	0.015383	0.019591	0.019831	0.022513	0.020312	0.020857	0.023234	0.026221
0.0020838	1.2419e-05	0.0026693	0.0044355	0.0010137	0.0017978	0.00088394	0.0078381	0.0041111	0.00083654	0.0036762	0.0066631	0.0069034	0.00012469	0.0034168	0.0073192	0.0023715	0.00047557	0.0040728	0.0055338	0.0094362	0.0096775	0.0025926	0.00021881	0.0027681	0.0018744	0.0025496	0.0081077	0.0035949	0.0027489	0.0081772	0.01025	0.012626	0.008593	0.0094446	0.014263	0.014808	0.014743	0.015899	0.017665	0.017295	0.017535	0.011367	0.012828	0.014899	0.020938	0.018127	0.016231	0.027457	0.033191
0.0045812	6.1256e-05	0.0044515	0.0074384	0.0098149	0.0042569	0.0038869	0.012063	0.0077244	0.0045475	0.0033222	0.002647	0.0028873	0.0022121	0.0033679	0.010628	0.008121	0.012024	0.0015826	0.0048746	0.010304	0.010239	0.0083421	0.0073617	0.0033296	0.0022284	0.0022933	0.0051048	0.0097473	0.0014794	0.010266	0.015389	0.0095255	0.011902	0.019161	0.012077	0.01537	0.018051	0.019207	0.017616	0.020603	0.021759	0.017422	0.01461	0.020039	0.018753	0.022655	0.029915	0.025577	0.022461
0.0003504	0.0059934	0.012338	0.013494	0.0073247	0.0060391	0.0056691	0.0098776	0.010118	0.00639	0.0005268	0.0004536	0.0052799	0.0073512	0.0069812	0.0066111	0.007767	0.0083125	0.0030596	0.005131	0.013612	0.0092747	0.0049364	0.0070077	0.0035859	0.0062676	0.006508	0.00033957	0.010406	0.0053978	0.011743	0.016866	0.017716	0.017041	0.016366	0.016301	0.023255	0.026242	0.016412	0.014211	0.018418	0.02171	0.024697	0.023412	0.032197	0.024808	0.020776	0.031697	0.030106	0.024243
0.0057043	0.0013669	0.0011393	0.0063922	0.0017827	0.0069058	0.0077565	0.00067256	0.0073216	0.0042049	0.0016987	0.0011128	0.0076724	0.0057765	0.0035754	0.0010671	0.0028353	0.0021601	0.0042315	0.0053873	0.00013446	0.004342	0.0051927	0.0084857	0.0047578	0.0098819	0.016226	0.00059591	0.0040466	0.0038063	0.0020401	0.0043037	0.011869	0.0069206	0.0099084	0.013811	0.015882	0.016733	0.013311	0.01172	0.017149	0.016168	0.017324	0.021837	0.025434	0.028726	0.030187	0.021272	0.018766	0.023279
0.00046745	0.0022336	0.01102	0.0091229	0.0066167	0.0062466	0.0043507	0.0033436	0.0023899	0.0025578	0.0029278	0.0046367	0.0079288	0.0032863	0.0096311	0.0034617	0.0012606	0.011573	0.0081499	0.010527	0.010463	0.011313	0.0088069	0.0084369	0.0056245	0.0073907	0.0073258	0.00085224	0.0025696	0.0071312	0.003099	0.0039497	0.0016083	0.01023	0.017184	0.015288	0.015223	0.016684	0.019366	0.01747	0.022898	0.021002	0.023379	0.022703	0.027827	0.025626	0.025561	0.028242	0.027872	0.033301
0.0013341	0.0052366	0.0048665	0.005412	0.0080937	0.0040616	0.0058277	0.0030163	0.0011204	0.0086859	0.0049579	0.0051982	0.0087964	0.010868	0.0062243	0.0067698	0.0097577	0.0015997	0.0056597	0.0046793	0.00057357	0.001803	0.00082257	0.006556	0.0049653	0.0097842	0.0017838	0.0037742	0.0087219	0.0011574	0.0070175	0.015193	0.011772	0.013538	0.01805	0.018901	0.018226	0.014499	0.017486	0.013759	0.017051	0.025226	0.019973	0.025401	0.025031	0.021609	0.021239	0.021785	0.031791	0.039355
0.012448	0.010376	0.0039022	0.0087211	0.00050005	0.0030972	0.00062978	8.4298e-05	0.0077854	9.1142e-05	0.0002789	0.0048442	0.0044742	0.0053248	0.0077014	0.0061106	0.0063509	0.0059809	0.0050005	0.010735	0.0012328	0.0035852	0.0065721	0.0095599	0.0085795	0.010956	0.015164	0.0016701	0.0038879	0.0012062	0.012463	0.0084306	0.0163	0.014099	0.010677	0.006034	0.012379	0.018723	0.019573	0.015846	0.015171	0.020599	0.014736	0.015587	0.025288	0.027054	0.025463	0.025093	0.023502	0.02771
0.003036	0.0023923	0.0017171	0.0017047	0.0029903	0.0024448	0.003899	0.0068859	0.0043796	0.0067562	0.0051654	0.0032695	0.01053	0.00039318	0.00058721	0.0017893	0.00080893	0.00078182	0.0012895	0.0015219	0.0036012	0.010251	0.0074397	0.011342	0.0048676	0.0063286	0.0084009	0.0081444	0.0085144	0.0027122	0.0008163	0.0059394	0.0098428	0.0073365	0.0063561	0.0069016	0.0098885	0.017758	0.016778	0.023732	0.014207	0.0117	0.016824	0.021031	0.01944	0.021207	0.02694	0.028401	0.030472	0.029187
0.0045446	0.0038693	0.0013631	0.0028241	0.007642	0.0012729	0.0072071	0.0047008	0.004636	0.0076238	0.0078641	0.0013896	0.0016299	0.0070582	0.010351	0.0029612	0.0062533	0.0022211	0.0079555	0.0049277	0.0019408	0.0031823	0.010443	0.010683	0.0097026	0.0081118	0.0086573	0.010024	0.01131	0.0041893	0.019994	0.02054	0.018339	0.016443	0.02004	0.0099045	0.021131	0.021677	0.022222	0.020326	0.022398	0.021112	0.011587	0.015794	0.022138	0.031229	0.029638	0.032014	0.033475	0.027002
0.0063268	0.0090095	0.0055867	0.0030804	0.00026897	0.0075293	0.0092955	0.0049572	9.4985e-06	0.0020809	0.0053729	0.00042525	0.0082959	0.00090586	0.00099006	0.0065745	0.011393	0.0021723	0.0021074	0.011809	0.0068614	0.0016076	0.0079524	0.0054452	0.0056855	0.01203	0.0076929	0.0045799	0.0058655	0.00532	0.0095697	0.013167	0.012797	0.014868	0.0086999	0.0092453	0.015894	0.017355	0.019732	0.022414	0.021128	0.022894	0.023745	0.020933	0.024225	0.030874	0.027758	0.025862	0.032206	0.035803
0.00109	0.0037717	0.004012	0.0097464	0.010292	0.0047329	0.0083311	0.012234	0.0027072	0.0034611	0.0019672	0.0046489	0.00061672	0.0021947	0.0037855	0.001948	0.0064617	0.00059755	0.006332	0.0084033	0.0028444	0.00064326	0.0017991	0.004786	0.0053315	0.0086245	0.0082544	0.0021874	0.0092713	0.00018087	0.0031112	0.0073197	0.0093911	0.020923	0.021774	0.017436	0.014014	0.022189	0.017852	0.018397	0.018027	0.016742	0.022781	0.027293	0.032111	0.034793	0.023131	0.029475	0.035514	0.034533
0.00043077	0.0073859	0.0085417	0.0072562	0.0041386	0.0022427	0.0049244	0.0036388	0.0060153	0.0041194	0.0011334	0.0033793	0.0023989	0.0029444	0.001964	6.8099e-05	0.0012239	0.00085389	0.0026201	0.007439	0.0046266	0.0088351	0.0023606	0.00045085	0.0034516	0.0085756	0.0097315	0.0080345	0.0074891	0.0043479	0.016491	0.019783	0.010563	0.010498	0.0067711	0.0012293	0.0063362	0.0081024	0.013226	0.02079	0.02988	0.026764	0.017239	0.016868	0.025959	0.024978	0.025219	0.028816	0.029056	0.033264
0.0055699	0.0018429	0.0023884	0.0022541	0.0065321	0.00085794	0.0027539	0.0057262	0.0099347	0.0043758	0.0046161	0.009435	0.0026553	0.007169	0.0014417	0.0015066	0.0075847	0.007825	0.0059737	0.00098049	0.0027467	0.012754	0.004448	0.0032463	0.0043183	0.0054751	0.0038833	0.0065575	0.0090638	0.0030251	0.019799	0.019429	0.0059365	0.0022086	0.009774	0.013982	0.013001	0.014767	0.013482	0.011281	0.024338	0.018475	0.025124	0.029332	0.028351	0.031949	0.03341	0.025715	0.026566	0.030163
0.0063808	0.0024784	0.013327	0.016314	0.0067884	0.003976	0.0054371	0.010256	0.0025607	0.0031062	0.0012103	0.0075551	0.0084057	0.0092564	0.0033922	0.0048532	0.004178	0.0071659	0.0064906	0.0052051	0.0046264	0.0056068	0.0056716	0.0025032	0.0042694	0.0011528	0.006582	0.0010231	0.0061471	0.0094392	0.01853	0.015718	0.019621	0.018335	0.014608	0.017595	0.023023	0.011972	0.022588	0.018556	0.013303	0.02514	0.028738	0.031114	0.037153	0.030984	0.019628	0.03238	0.035062	0.033777
0.0012416	0.00052457	0.011442	0.004488	0.00063514	0.003622	0.012617	0.007494	0.0020657	0.00060473	0.0040265	0.0023173	0.0086621	0.011649	0.009753	0.0072468	0.0087078	0.0028436	0.01163	0.016143	0.0072276	0.0074679	0.0092341	0.0033699	0.0072733	0.009955	0.0044541	0.0023827	0.0091614	0.0012917	0.015734	0.018111	0.0055337	0.015234	0.0099816	0.010222	0.011683	0.016806	0.016741	0.016981	0.018137	0.025091	0.028689	0.024046	0.018488	0.023916	0.029955	0.038435	0.02952	0.038305
0.00037493	0.0083744	0.0053875	0.0036213	0.0063856	0.0047939	0.0059521	0.0038808	0.0005887	0.0046209	0.0114	0.00017295	6.7355e-05	0.0012182	0.0061659	0.0041452	0.0086589	0.0017829	1.6678e-05	0.0031333	0.0056396	0.0046725	0.0058283	0.0091204	0.00814	0.0071596	0.0051133	0.001516	0.0070741	0.011717	0.004699	0.010738	0.0091469	0.010913	0.014205	0.019328	0.025062	0.02225	0.025237	0.023036	0.029685	0.024127	0.025893	0.027049	0.026984	0.022647	0.025634	0.032283	0.031608	0.033984
0.0050694	0.00079381	0.003719	8.0204e-06	0.0043453	0.0077672	0.0053906	0.0094228	0.0024686	0.0026545	0.005032	0.0029684	0.00028666	4.635e-05	0.0084347	0.0071491	0.0052532	0.0048831	0.00023966	0.0010903	0.0052989	0.0014808	0.0021164	0.0032723	0.0059549	0.0034477	0.016812	0.0014869	0.011701	0.0029153	0.0031234	0.010689	0.015812	0.013916	0.023312	0.015312	0.020435	0.013657	0.017254	0.026344	0.021702	0.026214	0.020656	0.023033	0.018696	0.015884	0.023449	0.027961	0.033085	0.023559
0.0050502	0.0015988	0.00060234	0.006658	0.012329	0.0099522	0.0014722	0.0030629	0.0016019	0.0071843	0.0025408	0.0040018	0.0094311	0.0078403	0.0059444	0.0052692	0.0058147	0.00035466	0.011483	0.0056201	0.00525	0.0054903	0.0026779	0.0053215	0.0038605	0.0011788	0.0048608	0.0010033	0.010223	0.0063211	0.0046013	0.010335	0.01851	0.014478	0.011361	0.013737	0.022828	0.016354	0.01812	0.017445	0.02623	0.022809	0.031899	0.035496	0.025666	0.025296	0.019738	0.029439	0.034562	0.034497
0.00052144	0.0036862	4.0826e-05	0.0065144	0.0071896	0.0075596	0.0073193	0.011351	0.0056744	0.0056096	0.0011701	0.0021219	0.0048046	0.0010596	0.0043697	0.0085773	0.002408	0.0016242	0.00046836	0.0043505	0.0015381	0.010019	0.00079804	0.0020134	0.0029938	0.0064156	0.0042016	0.012987	0.0023377	0.0054544	0.0030266	0.010591	0.014799	0.020227	0.022604	0.012163	0.016981	0.015085	0.020513	0.028688	0.016721	0.018182	0.027883	0.027513	0.029889	0.032876	0.030675	0.027253	0.02902	0.035363
0.016439	0.027185	0.017485	0.0071736	0.004797	0.0012416	0.0030957	0.0098745	0.0081083	0.0084783	0.00091378	0.0014628	0.0071972	0.00049804	0.0049312	0.0018136	0.0043548	0.010523	0.0078414	0.0048545	0.0057627	0.010581	0.018145	0.011061	0.0039582	0.0055489	0.0080552	0.0023217	0.0015807	0.00090548	0.010302	0.0016913	0.0022377	0.012549	0.01462	0.018217	0.014796	0.024802	0.019549	0.01338	0.020334	0.025763	0.030886	0.023497	0.027094	0.025808	0.029101	0.034529	0.037516	0.043554
0.010385	0.0049564	0.0056317	0.0066121	0.008508	0.011265	0.0031446	0.011144	0.00022253	0.0064274	0.0066677	0.0087391	0.0028749	0.0076938	0.0024428	0.0075641	0.011467	0.012012	0.0095057	0.007915	0.0019165	0.0093056	0.0041824	0.0024675	0.0027078	0.0089547	0.001085	0.00084468	0.0057924	0.0067728	0.002929	0.015376	0.0055458	0.0094482	0.015487	0.014201	0.016578	0.016208	0.022246	0.024013	0.029746	0.032733	0.02748	0.035045	0.036811	0.041018	0.040648	0.028987	0.03472	0.038012
0.0078779	0.0032345	0.0031696	0.0009685	0.0085568	0.0028233	0.0041089	0.00051168	0.0064435	0.0021673	0.003262	0.00014438	0.0055736	0.0079502	0.0072749	0.0022513	0.00048514	0.0079959	0.00061488	0.0073936	0.001355	0.0041664	0.0040094	0.0045549	0.0040558	0.0019838	0.0058862	0.014977	0.0075875	0.0004129	0.0074968	0.004036	0.005497	0.012451	0.018185	0.020866	0.021412	0.011276	0.020672	0.028236	0.02634	0.024444	0.026211	0.024315	0.022724	0.03273	0.029308	0.032905	0.039859	0.037048
0.0089565	0.0041386	0.007089	0.0021404	0.0026858	0.0001256	0.0022509	0.0069692	0.0027616	0.0016058	0.0035183	0.0022318	0.0027159	0.010648	0.0066158	0.0059405	0.0077067	0.0058108	0.0091029	0.00049212	0.0037851	0.0060463	0.0024491	0.0060319	0.0062723	0.0078317	0.014305	0.0030259	0.010285	0.010831	0.013818	0.0033768	0.0014808	0.01698	0.010201	0.0086105	0.018006	0.028928	0.030999	0.017506	0.022324	0.024701	0.025551	0.02274	0.028473	0.025967	0.032616	0.030415	0.041337	0.042492
0.010226	0.010291	0.0036419	0.0021809	0.0065183	0.004099	0.00037104	0.0012197	0.0051251	0.00017644	0.0031643	0.0067615	0.010359	0.0081577	0.0071773	0.014742	0.015592	0.01095	0.0053919	0.013872	0.0083139	0.019846	0.0057428	0.0032365	0.015379	0.0018861	0.0063989	0.0099961	0.002607	0.011192	3.4912e-05	0.021333	0.022489	0.018762	0.016561	0.025651	0.017652	0.024911	0.028509	0.023256	0.028989	0.019769	0.02184	0.030931	0.027204	0.028055	0.0286	0.022432	0.027555	0.032678
0.0081387	0.0094243	0.0018597	0.0029592	0.0044309	0.0029699	0.0066968	0.0052358	0.00019247	0.00078793	0.0018947	0.00091339	0.0042064	0.00078366	0.0040767	0.009505	0.0094401	0.00039134	0.0028976	0.0055834	0.004603	0.0033174	0.0008102	0.001967	0.0040383	0.0054994	0.0014672	0.0017075	0.004767	0.0012726	0.010058	0.01396	0.015421	0.019018	0.013766	0.013396	0.016382	0.013571	0.014422	0.023512	0.032297	0.023688	0.031252	0.02722	0.033259	0.035025	0.04381	0.043135	0.040018	0.036291
0.00066258	0.0085332	7.751e-05	0.0016683	0.0092542	0.0036961	0.0039364	0.0035664	0.00046672	0.0043522	0.0070339	0.0072742	0.0072093	0.0086703	0.0092158	0.0097613	0.00023504	0.000135	0.0055994	0.0018724	0.002771	0.0023531	0.0038141	0.0031389	0.0061257	0.0078919	0.0011132	0.004751	0.0066469	0.0051859	0.0014641	0.0038406	0.012626	0.013171	0.012801	0.011516	0.009925	0.016574	0.01834	0.023768	0.026755	0.026385	0.019912	0.019847	0.029242	0.032229	0.022704	0.033015	0.04058	0.042956
0.0027509	0.0054326	0.0010944	0.0035481	0.0042234	0.0039525	0.0087704	0.013894	0.0068096	0.0073551	0.0033229	0.00020537	0.001057	0.00038081	0.0051997	0.0081866	0.0065958	0.0040896	0.0052454	0.011894	0.011219	0.015427	0.00050818	0.0040055	0.011265	0.0054017	0.013577	0.00022217	0.011884	0.011033	0.0023308	0.0083694	0.015934	0.016785	0.023128	0.021843	0.025745	0.026291	0.026531	0.028602	0.01511	0.022674	0.022609	0.028038	0.039264	0.021194	0.022655	0.033577	0.037479	0.027649
0.00025973	0.0019414	0.0026166	0.00067548	0.0039685	0.0054295	0.0087216	0.0010273	0.001878	0.0018131	0.0081569	0.00015653	0.0049754	0.0067416	0.0045405	0.0056964	0.00044349	0.0040407	0.010385	0.0066576	0.0010376	0.0028657	0.0043267	1.0582e-05	0.0029763	0.0026063	0.0060045	0.0097315	0.014984	0.0092508	0.0083854	0.012593	0.010087	0.018262	0.015145	0.027898	0.025696	0.028073	0.033501	0.026417	0.023606	0.03117	0.030495	0.035924	0.033417	0.024502	0.017418	0.028035	0.033158	0.037976
0.0049771	0.012061	0.005412	0.0015431	0.0030041	0.010874	0.010199	0.0083027	0.0045757	0.0032901	0.00047869	0.0043811	0.0034007	0.0048617	0.0023554	0.0016802	0.0034464	0.0064333	0.011251	0.0090502	0.0086801	0.013193	0.0174	0.014894	0.0081155	0.0010315	0.0011705	0.0021225	0.0016054	0.0065531	0.0053973	0.013155	0.013395	0.0069213	0.014791	0.018999	0.01222	0.017953	0.015142	0.030336	0.017148	0.017999	0.021901	0.023362	0.030317	0.033304	0.025609	0.029207	0.038907	0.038232
0.01176	0.0071172	0.011325	0.007903	0.0063122	0.014792	0.01137	0.003371	0.0045269	0.010566	0.0071437	0.0049426	0.011897	0.0026767	0.00078073	0.0065142	0.0095011	0.002112	0.0010056	0.0047289	0.0095468	0.010397	0.017657	0.0093522	0.011118	0.011054	0.0082421	0.012144	0.0019594	0.0020243	0.013476	0.031416	0.032267	0.016333	0.012911	0.017119	0.031702	0.027975	0.023333	0.024489	0.024424	0.023443	0.020632	0.025145	0.031183	0.030508	0.022203	0.020918	0.027262	0.040625
0.00041935	0.0043218	0.0097501	0.0081593	0.0062634	0.0011267	0.0070492	0.0042377	0.0081401	0.0028873	0.00022933	0.0012317	0.00097038	0.00049159	0.0056147	0.010433	0.0051798	0.0026735	0.012679	0.015056	0.0079721	0.0051606	0.0063165	0.0025895	0.010154	0.019244	0.015517	0.01179	0.00506	0.0093974	0.0036639	0.004512	0.011466	0.013537	0.010421	0.019206	0.023109	0.016025	0.018096	0.025966	0.032615	0.025226	0.02455	0.04127	0.038154	0.032901	0.026732	0.025752	0.033011	0.042407
0.0014615	0.0067143	0.0090909	0.012383	0.0056042	0.0063635	0.00093518	0.0075458	0.0062603	0.011383	0.012539	0.0036242	0.012104	0.0065463	0.0064814	0.0012138	0.0036051	0.0017092	0.0083582	0.0049364	0.014027	0.0078584	0.0096246	0.0049821	0.0082741	0.006073	0.0087547	0.0074692	0.00069043	0.010057	0.0089007	0.0075149	0.0098914	0.017456	0.012813	0.014274	0.018482	0.016281	0.017742	0.027748	0.025852	0.026703	0.022976	0.025963	0.025287	0.024307	0.029735	0.040046	0.044864	0.050598
0.0076459	0.0036137	0.0062955	0.008672	0.0048216	0.00061302	0.0087826	0.0065815	0.0098735	0.00065339	0.0039455	0.014257	0.0090037	0.0046664	0.0042963	0.0072832	0.00080966	0.0086794	0.0052576	0.0048875	0.0066537	0.0071992	0.0022515	0.0012711	0.012803	0.0044983	0.0035179	0.0038721	0.0048525	0.009495	0.0095599	0.0068557	0.019913	0.019238	0.0094077	0.0053755	0.019349	0.02203	0.028679	0.030751	0.023362	0.025738	0.030556	0.039341	0.031037	0.027615	0.030602	0.030842	0.036881	0.039563
0.00094882	0.00070756	0.0010786	0.0008373	0.0027599	0.0026951	0.0010319	0.00048642	0.00024611	0.0012265	0.0089217	0.0031882	0.00081076	0.001486	0.0015508	0.0016157	0.0019815	0.0046632	0.011923	0.0069749	0.00041418	0.0074555	0.0092217	0.0009171	0.0029885	0.0075012	0.00019303	0.0027939	0.0058169	0.0061869	0.00075768	0.011995	0.016508	0.013086	0.0063071	0.011735	0.01869	0.012826	0.017339	0.020936	0.015683	0.014398	0.020131	0.033494	0.029767	0.032449	0.029332	0.028047	0.027982	0.026086
0.0058805	0.0047368	0.0089444	0.00094492	0.0017956	0.00651	0.00077556	0.00038027	0.0060942	0.0017764	0.0065944	0.0077502	0.0055491	0.0073153	0.0025162	0.00013867	0.0019327	0.0036989	0.0085168	0.016387	0.0044198	0.0020538	0.0036455	0.0081925	0.0011086	0.0041452	0.0055565	0.0051864	0.011054	0.0092875	0.0032489	0.0095046	0.020121	0.024023	0.012667	0.0007002	0.014979	0.022543	0.018511	0.024244	0.03303	0.037237	0.027102	0.020628	0.027887	0.021414	0.029894	0.035322	0.033121	0.038244
0.0031827	0.0010258	0.0017866	0.0006298	0.00083122	0.0068699	9.1128e-05	0.0027728	0.0051494	0.0087466	0.0083766	0.012584	0.010993	0.0094027	0.0081171	0.0083574	0.0079874	0.0021242	0.0081628	0.010539	0.0068124	0.0097993	0.01126	0.0072281	0.00046615	0.006488	0.010696	0.0054428	0.0077456	0.019712	0.01581	0.0024367	0.007865	0.012988	0.013839	0.017741	0.010047	0.026767	0.024566	0.02328	0.026267	0.026507	0.026442	0.029429	0.032111	0.032046	0.035643	0.041377	0.039481	0.040942
0.011723	0.0067753	0.0018276	0.010613	0.0056652	0.015366	0.0091976	0.0039447	0.001003	0.0062564	0.0098536	0.008568	0.0055359	0.0034645	0.010815	0.0070879	0.007023	0.01062	0.0090295	0.004387	0.005848	0.00059515	0.00069042	0.012367	0.011997	0.0073547	0.007595	0.0053939	0.011762	0.012742	0.0073138	0.0081862	0.011478	0.01477	0.0046347	0.0091474	0.017627	0.021835	0.021465	0.021705	0.016147	0.017914	0.018764	0.017479	0.023822	0.031387	0.028881	0.0279	0.03638	0.035095
0.0023649	0.0082524	0.0023892	0.0022533	0.00042837	0.006467	0.0073177	0.0048114	0.0026103	0.010175	0.0079737	0.010961	0.00051977	0.010221	0.0064936	0.016805	0.006669	0.0059938	0.0031823	0.00023948	0.0018302	0.0025054	0.0062798	0.012624	0.0092018	0.010663	0.0087669	0.00014807	0.0047915	0.009434	0.00095303	0.0084426	0.016617	0.014416	0.010384	0.01154	0.015137	0.015988	0.018975	0.038441	0.029221	0.023358	0.020546	0.025059	0.025299	0.029202	0.027001	0.030293	0.027176	0.028637
0.015841	0.0085821	0.0090542	0.012957	0.00098988	0.0051795	0.0048274	0.00018492	0.00042523	0.0061587	0.0085352	0.0081652	0.0081003	0.0049837	0.0076654	0.001497	0.0044839	0.0047242	0.0014442	0.0021531	0.0020882	0.0075165	0.015691	0.011964	0.0064064	0.0048156	0.0096336	0.0010238	0.0088077	0.011924	0.006496	0.005342	0.01901	0.028406	0.024068	0.005998	0.0065435	0.028451	0.030523	0.020997	0.017881	0.029718	0.037587	0.02501	0.019452	0.019998	0.026647	0.025056	0.035977	0.038964
0.0039471	0.008765	0.015109	0.013823	0.004298	0.0011814	0.0066096	0.0065448	0.0003764	0.0030581	0.00085701	0.0096422	0.0086618	0.0023894	0.0015131	0.006331	0.0032144	0.010169	0.012545	0.0082078	0.0026497	0.0010772	0.0014473	0.0036484	0.00055921	0.00049434	0.0034812	0.0014665	0.0076358	0.0073955	0.0092914	0.0096614	0.0079748	0.015234	0.017	0.015104	0.019312	0.012838	0.017656	0.023085	0.024851	0.029059	0.01404	0.0066509	0.017267	0.028494	0.033007	0.023786	0.027994	0.035559
0.0020672	0.0016972	0.0016323	0.00087398	0.00058703	0.0047946	0.0038142	0.0011335	2.2382e-05	0.0023989	0.0049911	0.0089831	0.00098361	0.0024382	0.00024353	0.0013994	0.0059121	0.011951	0.0021203	0.0035813	0.0010612	0.010165	0.012237	0.008815	0.0063087	0.0019714	0.0052634	0.0085555	0.0084906	0.014158	0.01697	0.0026903	0.014945	0.017627	0.011153	0.018413	0.015906	0.0079068	0.0060109	0.014491	0.022361	0.019549	0.016433	0.027354	0.024543	0.017154	0.024108	0.035029	0.031913	0.02727
0.0017132	0.0053104	0.0032994	0.0045859	0.0077025	0.0071872	0.017498	0.0091937	0.0066874	0.009064	0.0068629	0.0022203	0.0005911	4.562e-05	0.0014154	0.005623	0.0061685	0.0039674	0.0097008	0.0068894	0.0022469	0.0018768	0.0048637	0.0005264	0.0056495	0.0074157	0.00058373	0.0021745	0.0025445	0.0059673	0.0048105	0.0018385	0.0052454	0.0065916	0.012325	0.018669	0.025318	0.012741	0.0016896	0.018409	0.018039	0.0195	0.025844	0.025474	0.011066	0.017105	0.028942	0.030708	0.046207	0.042785
0.0013592	0.0061771	0.0030605	0.0048267	0.0047618	0.0023221	0.006158	0.0027362	0.003127	0.0031919	0.0011206	0.0076647	0.0051584	0.0026521	0.0047235	0.0013017	0.00062647	0.003003	0.0056847	0.0056199	6.1818e-05	0.0048798	0.010613	0.0065811	0.011704	0.0085876	0.0036399	0.0014388	0.01236	0.0050996	0.014626	0.0011793	0.023087	0.013562	0.015938	0.015873	0.016419	0.012997	0.028191	0.019276	0.020127	0.013958	0.014199	0.023899	0.031159	0.033841	0.035302	0.028218	0.03273	0.021374
0.0034466	0.0070438	0.0042324	0.0069141	0.013258	0.0011502	0.0033625	0.004943	0.0025655	0.0037783	0.013174	0.0054796	0.010298	0.0080965	0.0065057	0.012239	0.0060708	0.0081422	0.0086876	0.0052658	0.0088631	0.014597	0.011785	0.0062271	0.0098243	0.0070129	0.0029807	0.0090194	0.012311	0.0057588	0.0067402	0.0054029	0.0090002	0.014734	0.0088705	0.0088056	0.015149	0.019967	0.023565	0.023805	0.021604	0.030084	0.017202	0.016832	0.029584	0.035928	0.032506	0.029695	0.032376	0.02926
0.00026437	0.0091803	0.0052779	0.0044238	0.0071055	0.0033353	0.0061477	0.0077384	0.005015	0.0095278	0.006106	0.0057359	0.0065369	0.0059914	0.00035335	0.00059366	0.00099709	0.0029053	0.0046715	0.0046066	0.004847	0.00071108	0.010821	0.0083145	0.013743	0.0063537	0.012087	0.0077498	0.0058539	0.0039766	0.0073994	0.01573	0.015665	0.019262	0.015535	0.024626	0.027613	0.025412	0.023211	0.014296	0.026438	0.023016	0.026308	0.027159	0.02984	0.035574	0.034899	0.034529	0.034159	0.033178
0.001823	0.0052618	0.0062709	0.0016284	0.0012584	0.00058315	0.0025335	0.0010638	0.0002218	0.00032368	0.0082871	0.0041612	0.0037912	0.0052522	0.013427	0.0084794	0.0062783	0.0023315	0.011031	0.010051	0.006324	0.0053436	0.011382	0.008876	0.0030907	0.007429	0.0065451	0.0098372	0.0073185	0.016844	0.017519	0.0047655	0.0015783	0.025317	0.019454	0.010539	0.013526	0.018954	0.021026	0.016078	0.014792	0.014117	0.014052	0.013682	0.0185	0.015689	0.036376	0.030818	0.03533	0.028552
0.0060466	0.00073209	0.0028652	0.010735	0.00059918	0.00068639	0.00075126	0.0052874	0.0033224	0.0036318	0.0032617	0.0050429	0.00099577	0.0091706	0.010632	0.007515	0.0010415	0.0020752	0.004879	0.0015945	0.0086794	0.0034637	0.0049247	0.0057754	0.0096778	0.019684	0.010769	0.010704	4.2123e-05	0.019029	0.017263	0.0078671	0.010685	0.040222	0.049007	0.051994	0.051319	0.040268	0.045086	0.028236	0.019931	0.021698	0.020717	0.027671	0.03371	0.030593	0.03297	0.025886	0.028263	0.033691
0.0037678	0.002612	0.00054062	0.0082358	0.0040273	0.0019559	0.0053777	0.0072746	0.0018454	0.0012999	0.0022974	0.0068101	0.00064175	0.0067483	0.0019294	0.001973	0.0074013	0.0024536	0.00035781	0.0050003	0.005616	0.0020783	0.00029825	0.0015977	0.00074702	0.007733	0.0037009	0.00033127	0.00051939	0.0041231	0.0096821	0.0045972	0.0048376	0.012707	0.045296	0.055303	0.043335	0.050595	0.067621	0.036427	0.011032	0.015545	0.010903	0.017552	0.028473	0.029629	0.031395	0.034687	0.016617	0.029675
0.004427	0.0025272	0.0054723	0.0027026	0.004774	0.0026151	0.00084893	0.0033587	0.00054721	0.0102	0.0010278	0.00065778	0.0070016	0.0060212	0.01267	0.0052811	0.00063862	0.013696	0.0044762	0.00047151	0.0023674	0.003366	0.0075736	0.00012063	0.0022559	0.0085997	0.0045676	0.0069441	0.0056585	0.004172	0.0094258	2.9226e-05	0.0078405	0.003198	0.025411	0.029008	0.0057499	0.015756	0.02332	0.02234	0.017087	0.024652	0.023061	0.026048	0.031171	0.022866	0.023412	0.021211	0.022977	0.014367
0.0052898	0.0024783	0.0063807	0.009978	0.00045267	0.007712	0.00089777	0.0049299	0.0068258	0.0053163	0.0064722	0.0079332	0.0042062	0.0032258	0.0028557	0.00095983	0.0076088	0.0035767	0.0041176	0.0049728	0.0036872	0.00034491	0.0017265	0.00047465	0.0017602	0.0030577	0.0061624	0.0071428	0.0029352	0.015818	0.014968	0.0025195	0.015726	0.0065061	0.0012532	0.0072919	0.010584	0.008688	0.018999	0.014967	0.017343	0.0087337	0.0062274	0.019285	0.025934	0.014273	0.020006	0.023298	0.020792	0.019811
0.0040202	0.0048709	0.0023646	0.0010572	0.0046763	0.0043063	0.00057928	0.0083366	0.0053488	0.0014464	0.002456	0.0064589	0.0022513	0.0071442	0.0092156	0.00030064	0.00067976	0.0010864	0.0089561	0.013164	0.0051643	0.0038787	0.0050345	0.0031386	0.0036841	0.0060606	0.006301	0.0059309	0.010444	0.001523	0.016542	0.00043208	0.0016393	0.023547	0.021651	0.02006	0.015113	0.0098599	0.014678	0.022548	0.023703	0.028826	0.019912	0.024119	0.02558	0.028567	0.021788	0.031489	0.03295	0.038989
0.0021403	0.00036592	0.0034826	0.00019048	0.00025535	0.0036772	0.0022161	0.0065691	0.0049783	0.0066832	3.421e-05	0.0032579	0.0044137	0.0043488	0.0085564	0.0060501	0.00042342	0.00048829	0.0028038	0.0067062	0.012745	0.011154	0.0059012	0.0024794	0.0079077	0.010895	0.007778	0.0098494	0.014362	0.0012667	0.013234	0.00043461	0.0034215	0.012207	0.018551	0.015739	0.021473	0.012558	0.018596	0.021278	0.012058	0.014129	0.021083	0.030479	0.029193	0.022415	0.024181	0.021675	0.025882	0.035888
0.0094157	0.013623	0.0044032	0.0018969	0.0039683	0.013669	0.011468	0.0071306	0.0034036	0.00059217	8.3047e-05	0.003209	0.008027	0.0067414	0.0039299	0.0047806	0.0013588	0.00098875	0.0067222	0.0021927	0.00048897	0.00018624	0.011651	0.0018202	0.013657	0.007794	0.0013205	0.0085798	0.010041	0.00021034	0.013894	0.013653	1.5733e-05	0.0033078	0.0031658	0.011418	0.020813	0.021054	0.020989	0.011769	0.018723	0.016827	0.015847	0.018833	0.034333	0.020535	0.026573	0.035664	0.031326	0.039807
0.0046712	0.0080813	8.1885e-05	0.00059333	0.00096338	0.0004179	0.011419	0.00085281	0.0006082	0.010004	0.0081079	0.0043809	0.0088937	0.0027253	0.0047966	0.0071732	0.0019203	0.0061279	0.0054527	0.0026412	0.0031867	0.012582	0.0051932	0.0087905	0.0035376	0.0031676	0.0061544	0.0045637	7.8807e-05	0.0038058	0.009669	0.00033694	0.017667	0.013635	0.0074666	0.0022137	0.02229	0.017038	0.020024	0.031556	0.0202	0.016168	0.025563	0.015428	0.032453	0.023538	0.02683	0.031037	0.037381	0.037316
0.0041301	9.7916e-05	0.0097987	0.0021044	0.00070704	0.0074858	0.0017523	0.0067278	5.0985e-05	0.0020204	0.0047021	0.004332	0.0036674	0.0011506	0.00017016	0.0010208	0.0046181	0.0048584	0.011507	0.0074752	0.0064948	0.011618	0.013079	0.011183	0.0098975	0.011664	0.0073263	0.0039045	0.0047552	0.0056857	0.018874	0.013751	0.0080165	0.0203	0.029085	0.024748	0.013086	0.023092	0.013262	0.015943	0.023508	0.01795	0.015139	0.023313	0.022638	0.025015	0.02556	0.029768	0.022074	0.018041
0.0049968	0.00035425	0.0042883	0.00114	0.00014553	9.4782e-05	0.0027765	0.001866	0.0035623	0.0013612	0.0034326	0.0067246	0.0075753	0.017581	0.010192	0.00097198	0.0033485	0.0032837	0.0013589	0.0055953	0.0027839	0.0054656	0.0014334	0.0028944	0.001914	0.010699	0.01094	0.0062971	0.0068426	0.007388	0.0082408	0.0034228	0.0035313	0.0052975	4.4662e-05	0.0015461	0.011817	0.019076	0.017791	0.0055187	0.0069797	0.0099666	0.018447	0.025401	0.024726	0.020999	0.016356	0.023615	0.033621	0.035388
0.0076945	0.0048831	0.0029871	0.0023119	0.0016367	0.00096147	0.0024225	0.0017473	0.0041238	0.0040589	0.00063713	0.0021743	0.0013237	0.0077972	0.00023269	0.0036545	0.0067711	0.0059205	0.0026284	0.0021895	0.0036506	0.013046	0.0065726	0.0046767	0.0018652	0.0021669	0.0049784	0.0038068	0.0070989	0.00090054	0.0064586	0.0041577	0.0034825	0.011047	0.021968	0.014579	0.0099369	0.0068203	0.0052295	0.0085216	0.01456	0.016326	0.027858	0.015892	0.020404	0.024307	0.025768	0.026008	0.013431	0.025573
0.0002889	0.0023928	0.0044642	0.0040941	0.0011587	0.00060746	0.0025092	0.0037947	0.0052957	0.0037049	0.00028312	0.0072373	0.004731	0.0055817	0.0005867	0.0042312	0.0059974	0.00013422	0.00084618	0.0091598	0.0036017	0.0099455	0.0059134	5.0185e-05	0.006394	0.012433	0.013283	0.0061994	0.003388	0.011326	0.026955	0.030377	0.013657	0.014027	0.0079876	0.0062214	0.0071415	0.0011631	0.0076221	0.0090831	0.0096286	0.011395	0.015908	0.009434	0.010895	0.022122	0.021446	0.030232	0.024674	0.019421
0.016447	0.0060061	0.0022985	0.0016039	0.010364	0.0079863	0.002558	0.001097	0.0051291	0.0024474	0.0028175	0.002916	0.004377	0.00095521	0.0024666	0.0083298	0.0083947	0.0043578	0.0036826	0.0033126	0.0078253	0.0023103	0.0042062	0.0015272	0.0063452	0.0038389	0.0017191	0.0024885	0.012494	0.0081571	0.011134	0.014251	0.023777	0.039406	0.037945	0.026718	0.0090817	0.00029645	0.00024903	0.0044566	0.0092746	0.0092097	0.0045672	0.024339	0.020917	0.012002	0.014073	0.014924	0.020963	0.01632
0.0016073	0.0035158	0.0043665	0.0057692	0.00057465	0.0010161	0.0016913	0.0048079	0.0091453	0.0040221	0.0031715	0.00012058	0.0075737	0.001535	0.001757	0.0090164	0.0010169	0.00087898	0.0079062	0.0017379	0.00076841	0.0019133	0.011309	0.0017836	0.0031641	0.0025694	0.0037252	0.004881	0.047236	0.020926	0.024306	0.028338	0.021689	0.019008	0.016631	0.019443	0.01554	0.013998	0.026445	0.0050181	0.0086154	0.010992	0.016725	0.023069	0.019037	0.018362	0.016161	0.01457	0.019693	0.026952
0.0078043	0.00041525	0.0014807	1.9667e-05	0.0080191	0.010832	0.0020453	0.0021623	0.0042336	0.0032532	0.0010521	0.0060318	0.0021431	0.0031098	0.0078117	0.0025588	0.011039	0.0042602	0.0081626	0.001689	0.00051207	0.00027177	0.0027151	0.0026503	0.0029078	0.00068947	0.0042867	0.022838	0.0597	0.033999	0.0052479	0.003352	0.0020664	0.0080692	0.011491	0.004842	0.0027707	0.0069301	0.011443	0.0080211	0.0073458	0.0078913	0.018813	0.018748	0.016242	0.025027	0.027709	0.026118	0.030325	0.040637
0.0025675	0.0040285	0.009762	0.0011522	0.0084115	0.00010694	0.0033149	0.00486	0.0038796	0.0016784	0.002964	0.00063325	0.00026321	0.0078277	0.001049	0.00054175	0.0012244	0.0093993	0.011776	0.0074385	0.0037116	0.010055	0.0044973	0.010536	0.0007055	0.0049131	0.0051534	0.002846	0.0089909	0.017166	0.001537	0.0070728	0.0007969	0.019653	0.0082966	0.001823	0.0025143	0.00016739	0.022075	0.0094981	0.020725	0.036224	0.023647	0.0089335	0.0076479	0.014297	0.015148	0.01966	0.016849	0.021056
0.002059	0.0018187	0.0037146	0.0047655	0.0068368	0.0052461	0.00060358	0.0014542	0.004136	0.0043763	0.00057142	0.0027725	9.0802e-05	0.00075986	0.0040519	1.9769e-05	0.0057532	0.005078	0.00043552	0.0063432	0.00030578	0.009091	0.0093313	0.0034681	0.0033106	0.00059179	0.0066304	0.0059552	0.026642	0.012539	0.025063	0.033063	0.019089	0.0064815	0.011299	0.0026897	0.0043942	0.0031703	0.0089038	0.0091441	0.0090792	0.0044367	0.012306	0.015904	0.015534	0.021877	0.022728	0.021137	0.020767	0.01704
0.0060751	0.0055296	0.0062048	0.0032179	0.0034311	0.0024507	0.00024957	0.0077499	0.0078147	0.013069	0.00062025	0.009996	0.0084053	0.0028473	0.0052238	0.0021653	0.00051642	0.00046398	0.0029703	0.00059372	0.00035341	0.0075163	0.0040945	6.2339e-05	0.00061288	0.0063413	0.001353	0.00010804	0.017743	0.021646	0.00052379	0.0010693	0.0032681	0.0030277	0.01003	0.0084392	0.017224	0.0089198	0.00031002	0.017945	0.014218	0.0046931	0.016835	0.015244	0.019452	0.011758	0.011388	0.026887	0.02316	0.0078362
0.0064291	0.0014406	0.010226	0.0022264	0.0060782	0.0052276	0.0007148	0.00047449	0.0063377	0.0042786	0.0026878	0.0031754	0.0090386	0.0084931	0.00337	0.0046555	0.0013635	0.0028441	0.00088286	0.0021684	0.0028437	0.0068571	0.0067922	0.009474	0.016123	0.017279	0.025759	0.031187	0.028376	0.01	0.0087147	0.010786	0.0037021	0.00033	0.0081501	0.00015456	0.004053	0.011618	0.0037061	0.01515	0.010202	0.018987	0.020754	0.020078	0.021539	0.01354	0.021105	0.021345	0.024942	0.028539
0.0057291	0.0041014	0.0063025	0.00065168	0.00028163	0.00039359	0.0013726	0.0011337	0.0021584	0.0015686	0.0038597	0.0013534	6.7862e-05	0.0027496	0.005555	0.0083665	0.0044641	0.00065905	0.00089936	0.0067949	0.0056524	0.0013151	0.002717	0.0018664	0.0014257	0.0074643	0.00099076	0.0045673	0.0011662	0.011172	0.00048941	0.0052441	0.0082309	0.005872	0.0010541	0.00040695	0.012244	0.012484	0.0019239	0.012049	0.0067965	0.014361	0.011855	0.0020242	0.0044008	0.019595	0.022276	0.023127	0.026419	0.016894
0.00042326	0.0046999	0.0024988	0.0018386	0.00068273	0.0053559	0.008648	3.819e-05	0.0012474	0.00021363	0.007473	0.0011368	0.0057793	0.0043183	0.0031625	0.0016555	0.010746	0.0039671	0.0060385	0.0068437	0.0025518	0.00065592	0.0067332	0.0020521	0.0065577	0.0060122	0.01096	0.0014874	0.0069157	0.0010837	0.028615	0.037836	0.022947	0.010864	0.0092731	0.013481	0.0018191	0.0069422	0.0084033	0.022376	0.0067476	0.0051569	0.0055891	0.011131	0.025409	0.021682	0.022228	0.011787	0.022098	0.018371
0.0077676	0.0083131	0.00029666	0.0034133	0.005004	0.0065948	0.0026924	0.0079239	0.0093849	0.0093201	0.0087502	0.0014908	0.0011909	0.0034516	0.0093009	0.00038594	0.0048669	0.0042235	0.0041586	0.0077559	0.0046392	0.0024447	0.0078664	0.0078016	0.008347	0.0048404	0.0015483	0.0063214	0.0068669	0.0064968	0.0094372	0.0064503	0.0092617	0.0041011	0.0025104	0.01099	0.010315	0.00964	0.016899	0.015614	0.00029011	0.0038874	0.018471	0.015049	0.0061342	0.02438	0.018822	0.024555	0.030899	0.014965
0.0077188	0.0015013	0.0051477	0.007219	0.0059335	0.007254	0.00031056	0.0023819	0.004702	0.00072631	0.0073753	0.0018173	0.0057197	0.00046683	0.0031485	0.0052199	0.0054602	0.00040299	0.0038046	0.0029741	0.011304	0.01185	0.0099538	0.0053113	0.0067723	0.01098	0.021901	0.011766	0.0083439	0.0030911	0.018642	0.018097	0.0013706	0.010156	0.011312	0.001176	0.011487	0.021493	0.0073901	0.0088511	0.021909	0.013604	0.028493	0.017747	0.012189	0.0029687	0.023961	0.023286	0.020169	0.023156
0.0081992	0.00093982	0.0037513	0.00045633	0.0061898	0.0070405	0.0054497	0.0049911	0.0010475	0.0026795	0.0039695	0.0014633	0.00078804	0.0059112	0.0049308	0.0070021	0.0014441	0.00015852	0.0026529	0.0027754	0.0043085	0.00020423	0.0059377	0.00023068	0.0003148	0.0018863	0.0022563	0.00079533	0.0055485	0.0018406	0.016555	0.016925	0.0029507	0.005457	0.010405	0.0038737	0.0056399	0.0029699	0.0042895	0.0084971	0.00019244	0.0040949	0.016847	0.022886	0.02099	0.023977	0.011705	0.019575	0.029581	0.03623
0.0027548	0.0003783	0.0047156	0.0023391	0.010108	0.010349	0.0020439	0.0087021	0.0090721	0.0018128	0.0015725	0.0004989	0.0032281	0.0066499	0.015871	0.013493	0.0098962	0.00010969	0.0023966	0.0055132	0.0028315	0.0028964	0.00070087	0.0048572	0.0073634	0.0022403	0.0056294	0.0049542	0.00092202	0.010012	0.00042842	0.0056102	0.0079868	0.0033443	0.00099307	0.0065511	0.0068118	0.005221	0.004851	0.0041758	0.0016695	0.0048041	0.003676	0.0094094	0.018195	0.024538	0.015624	0.013422	0.014273	0.0026115
0.0037192	0.0065307	0.0028649	0.0023879	0.0024528	0.0037384	0.0062676	0.0026474	0.0075951	0.00094608	0.0040627	0.001381	0.001751	0.0021514	0.0069693	0.0010301	0.012386	0.004822	0.00030919	0.0018999	0.0016973	0.0017245	0.00034686	0.0051648	0.0014378	0.00076327	0.0058857	0.011619	0.000568	0.0025486	0.0071911	0.016717	0.0051913	0.012756	0.0022626	0.0020223	0.005237	0.012191	0.010295	0.0053335	0.00925	0.014984	0.0097307	0.0084451	0.013263	0.019607	0.019237	0.010932	0.0056793	0.0050041
0.0022422	0.0093261	0.0072547	0.0012161	0.0026864	0.0099457	0.0092705	0.0067642	0.006089	0.0051086	0.0016701	0.0007064	0.0030206	0.0061372	0.0049814	0.001079	0.0019079	0.0085569	0.0029989	0.0046954	0.00048777	0.0023837	0.0018382	0.0048108	0.0026097	0.0034604	0.0045391	0.0085186	0.0029606	0.0041233	0.014869	0.020428	0.0021817	0.015454	0.0095904	0.01746	0.012818	0.012448	0.012078	0.019032	0.018051	0.0063897	0.017006	0.020908	0.018402	0.020168	0.024376	0.02248	0.017838	0.020214
0.01572	0.018531	0.011881	0.0070632	0.0028556	0.00017393	0.0070854	0.0027481	0.0049462	0.0056214	0.0038552	0.002089	0.0033393	0.006021	0.0013681	0.0054003	0.0039392	0.0021731	0.0069174	0.0053266	0.0037359	0.00061923	0.0042165	0.0062878	0.0013402	0.002692	0.0036518	0.0006855	0.011737	0.0093602	0.018276	0.023834	0.001315	0.0056392	0.0058795	0.010392	0.010938	0.0087366	0.0053148	0.011353	0.0082368	0.002984	0.0023088	0.015366	0.025372	0.02073	0.02097	0.012971	0.025418	0.017419
0.0071206	0.012854	0.0055213	0.0098587	0.0047355	0.0054108	0.0073067	0.0088974	0.012319	0.0071961	0.0011575	0.0015275	0.0048163	0.0053194	0.010267	0.0057543	0.0097864	0.0095461	0.0053385	0.0002154	0.00033009	0.0040072	0.0020314	0.0038318	0.0057277	0.00092127	0.013369	0.0065899	0.0019474	0.0039158	0.017409	0.013811	0.016623	0.0072271	0.0011884	0.0021688	0.00081808	0.012064	0.0022142	0.0055063	0.0005586	0.0099542	0.016908	0.01959	0.0057923	0.012441	0.0084091	0.022382	0.01774	0.011877
0.0026938	0.0060914	0.0037391	0.003804	0.0013191	0.0061371	0.00088423	0.0074204	0.0016869	0.0017518	0.002427	0.0021867	0.00011533	0.00043015	0.006774	0.010982	0.0029821	0.0074949	0.010177	0.0015668	0.00093945	0.0057095	0.0022877	0.01212	0.0042507	0.0023983	0.0093525	0.012034	0.0026791	0.011899	0.018679	0.017217	0.0096524	0.0067622	0.013411	0.0014445	0.0074705	0.0043665	0.010405	0.0036264	0.00010058	0.0084052	0.0038924	0.010996	0.017645	0.012392	0.018126	0.011958	0.0060943	0.0045036
[truncated: 149 more columns]

## Sheet: Figure 2 iv
0.0007246	0.0021142	0.0063385	0.01359	0.024058	0.015911	0.0095944	0.001752	0.0082529	0.012007	0.0053856	0.0073089	0.0046545	0.01085	0.0094166	0.0088985	0.0092959	0.00023286	0.00059045	0.0028587	0.0008147	0.0048914	0.0066302	0.0065845	0.010949	0.0095156	0.01388	0.020076	0.019558	0.0050017	0.0038732	0.0039654	0.0063184	0.00073297	0.0063783	0.0090934	0.0053391	0.0094016	0.0030184	0.0099452	0.010158	0.0027418	0.0035651	0.0083556	0.009179	0.007866	0.0044169	0.0040195	0.0057583	0.003835
0.010943	0.0024905	0.0016672	0.0035904	0.0052085	0.013541	0.0069189	0.0027386	0.0043567	0.0047541	0.0094969	0.0070748	0.0099136	0.0097007	0.010708	0.0074437	0.0060101	0.003966	0.0086359	0.010559	0.010041	0.0092178	0.010531	0.0087919	0.0021022	0.0026204	0.0035754	0.0085504	0.0080323	0.0044624	0.010963	0.01014	0.0065701	0.0021878	0.0095011	0.0050157	0.0038873	0.0058105	0.0016303	0.00041371	0.011308	0.0069431	0.0025784	0.0027914	0.0017836	0.011152	0.011365	0.0079157	0.0062976	0.0083416
0.0021641	0.0013408	0.0093676	0.016479	0.0043641	0.0040886	0.0097947	0.0046408	0.013278	0.0054356	0.0046123	0.0062304	0.0090692	0.0018372	0.0025398	0.0069044	0.0054708	0.005563	0.0071811	0.0030009	0.00645	0.0047112	0.00083614	0.00031802	0.0065138	0.010878	0.016159	0.022965	0.027024	0.0091111	0.011034	0.014789	0.0026739	0.0012011	0.0031635	0.0071202	0.0045687	0.013206	0.0017014	0.010719	0.010016	0.0016841	0.0031177	0.001247	0.0053747	0.0089446	0.0064109	0.011812	0.019044	0.015595
0.0013197	0.0049968	0.0008938	0.0073947	0.0084025	0.0066636	0.0098076	0.0047119	7.8734e-05	0.0033434	0.0062092	0.0053859	0.00090051	0.0025186	0.0026108	0.0072807	0.011951	0.010822	0.0031238	0.0039471	0.0053004	0.0069185	0.0024331	0.003746	0.0056222	0.00034198	0.018061	0.018763	0.023433	0.01437	0.0014067	0.0044838	0.00091394	0.0064993	0.010193	0.006744	0.0072621	0.0065595	0.0043311	0.00094916	0.0050621	0.0074113	0.0097605	0.015161	0.01568	0.018944	0.016716	0.019981	0.015005	0.010946
0.006849	0.016828	0.0088007	0.0016675	0.0022076	0.0067347	0.012625	0.01638	0.0085373	0.0067984	0.011163	0.014612	0.00055428	0.006557	0.0087854	0.0036897	0.00011979	0.013029	0.0070181	0.0046689	0.00079386	0.0088207	0.0070818	0.001676	0.0011628	0.0073585	0.00623	0.013646	0.0064145	0.0032589	0.0062937	0.012795	0.0054237	0.017233	0.0052392	0.0017901	0.012684	0.0025211	0.0018186	0.010271	0.018114	0.0070351	0.0075532	0.013259	0.019576	0.01399	0.015424	0.015027	0.01646	0.011485
0.0011567	0.00308	0.0013411	0.0075369	2.8634e-07	0.0035702	0.0019521	0.0097944	0.0014624	0.0029022	0.0024987	0.0011858	0.0017039	0.0037479	0.002435	0.0095591	0.01545	0.0079125	0.00037532	0.0025842	0.00055977	0.0030101	0.0047489	0.003583	0.00092867	0.0040726	0.014236	0.013107	0.01442	0.012071	0.0023975	0.00065871	0.00077495	0.0073966	0.0063888	0.0090432	0.0083406	0.01069	0.010903	0.0050122	0.011023	0.0094054	0.0080925	0.010136	0.0048562	0.013309	0.013827	0.017092	0.021273	0.021486
0.0091482	0.0022355	0.0047692	0.0021148	0.0034277	0.0034991	0.0008656	0.0024837	0.0028811	0.0025198	0.0039811	0.00071637	0.0022432	0.0060888	0.0089276	0.0062733	0.0060603	0.015613	0.010212	0.0075577	0.0052085	0.0028593	0.0028468	0.014046	0.0066296	0.0004339	0.016443	0.029963	0.02914	0.0060385	0.0036893	0.0059178	0.0040608	0.0012194	0.00051941	0.0016479	0.0018013	0.00067279	0.010832	0.023863	0.017666	0.017269	0.011073	0.021663	0.019739	0.021479	0.024438	0.020989	0.014487	0.018667
0.017012	0.0080694	0.00087296	0.0043221	0.0026047	0.014109	0.0076082	0.01484	0.0037617	0.0015185	0.0075445	0.01142	0.014074	0.002385	0.0068625	0.0029874	0.0079067	0.0093404	0.0098585	0.0042731	0.00021359	0.00012136	0.0021071	0.0039042	0.0044278	0.0014682	0.0049174	0.012334	0.015173	0.0009216	0.0022345	0.0023268	0.0046001	0.0051182	0.0056363	0.011342	0.011861	0.0047493	0.0083192	0.014636	0.015764	0.012315	0.0094762	0.012436	0.010818	0.015303	0.019788	0.01817	0.018383	0.019207
0.012363	0.017459	0.0097371	0.0044569	0.0084527	0.0070191	0.00051811	0.0056139	0.0030802	0.0048191	0.0022922	0.0067709	0.0017958	0.0029243	0.0017456	0.0027533	0.0037611	0.0062947	0.0054714	0.0045072	0.0016684	0.0073745	0.0066719	0.00166	0.0044989	0.0097791	0.013839	0.013931	0.015549	0.0058755	0.005629	0.0088937	0.0060549	0.0047419	0.0037342	0.0076092	0.017893	0.017496	0.015572	0.0029679	0.0029227	0.015601	0.014593	0.016027	0.016545	0.010349	0.01575	0.015047	0.019228	0.019746
0.0058832	0.0042651	0.0019307	0.000497	0.0064298	0.00176	0.0016892	0.0031014	0.00026258	0.0028814	0.0025195	0.0045917	0.00071667	0.007736	0.0052024	0.0037399	0.0093253	0.0011778	0.0075801	0.0038258	0.00098695	0.0036413	0.0096526	0.00071028	0.0015336	0.0057138	0.0047061	0.00064655	0.0003612	0.0080915	0.001156	0.0027741	0.0099511	0.016573	0.0094614	0.0050968	0.012329	0.020476	0.023742	0.017545	0.014706	0.013699	0.012386	0.010157	0.011896	0.01394	0.019036	0.022912	0.027703	0.028526
0.0036759	0.0032785	0.006238	0.0024837	4.9957e-05	0.0068769	0.00023441	0.002768	0.0071327	0.008339	0.0055002	0.0028318	0.0013981	0.0012563	0.0049395	0.011448	0.016544	0.00027701	0.00073074	0.0083323	0.014954	0.0096737	0.0053091	0.0027754	0.00085214	0.0087005	0.016727	0.012852	0.016301	0.0017452	0.00090915	0.0069204	0.014763	0.0079567	0.010001	0.0099085	0.017751	0.012165	0.009937	0.0061826	0.0021231	0.016069	0.024523	0.019852	0.018539	0.017836	0.021101	0.022841	0.026106	0.018993
0.004635	0.0062531	0.00054694	0.002165	0.0013417	0.010773	0.012207	0.0035696	0.0037825	0.00094372	0.011966	0.0077857	0.0097089	0.0012562	0.0068416	0.00052515	0.011284	0.0078353	0.0028603	0.0067353	0.0026758	0.0065509	0.0089001	0.014301	0.0090208	0.00038366	0.0052017	0.010177	0.016373	0.010056	0.0081623	0.0077649	0.0042292	0.0012697	0.0041085	0.0017593	0.0005899	0.0072115	0.013833	0.017708	0.019142	0.018439	0.011633	0.011846	0.012364	0.013188	0.026829	0.021854	0.021457	0.017091
0.0020078	0.0034415	0.0027389	0.001426	0.0025545	0.010397	0.0048114	0.00016362	0.0052373	0.0054503	0.0077995	0.0029739	0.0039817	0.00071697	0.001327	1.4113e-05	0.0037402	0.0019659	0.0082824	0.0020866	0.006572	0.0037332	0.003641	0.005685	0.010476	0.0012281	0.012597	0.0099427	0.0078987	0.0095168	0.0038187	0.00097993	0.00027736	0.00042522	0.0043654	0.0018317	0.0069275	0.0092767	0.016204	0.012144	0.016019	0.016537	0.015529	0.016963	0.019007	0.024714	0.028589	0.030023	0.023217	0.021904
0.010482	0.014052	0.0057196	0.00074454	0.0066719	0.00035543	0.0074869	0.011362	0.0051662	0.0047688	0.0020373	0.0015191	0.0044922	0.0031792	0.0040025	0.0017741	0.0022854	0.0015896	0.0012492	0.00079484	0.00039744	0.0024414	0.0044854	0.0031725	2.854e-05	0.0054295	0.0028958	0.0094034	0.020482	0.012029	0.0057128	6.6769e-06	0.0044787	0.0095745	0.011008	0.014883	0.016927	0.009816	0.0078927	0.015735	0.013812	0.01372	0.021257	0.014756	0.014358	0.013045	0.014784	0.013471	0.016126	0.027936
0.0036967	0.0036045	0.0074795	0.0061666	0.0085158	0.00012134	0.0014343	0.0018317	0.0071119	0.0014058	0.012789	0.0040316	0.0050394	0.0057419	0.010412	0.0059755	0.0058832	0.0088428	0.0019306	0.0035487	0.0015047	0.0046487	0.0026047	0.0017814	0.0015684	0.010816	0.011824	0.011611	0.012008	0.0029451	0.0097801	0.0014481	0.0095956	0.0076724	0.011547	0.0084034	0.011973	0.0054724	0.010263	0.014443	0.018929	0.020057	0.019355	0.0070553	0.019475	0.015111	0.023259	0.018588	0.024295	0.022982
0.0091918	0.0053167	0.0005261	0.0048908	0.00020497	0.00080278	0.0045982	0.0054215	0.0065499	0.0030027	0.002093	0.0013905	0.00435	0.0088354	0.0069121	0.0040733	0.0063949	0.00068876	0.00078099	0.0082821	0.0088002	0.00016304	0.0098364	0.0082183	0.0004188	0.0031511	0.0073313	0.0089352	0.024591	0.018275	0.00097215	0.005642	0.0031159	0.0072961	0.0068987	0.011994	0.0054936	0.0093686	0.017516	0.017424	0.022214	0.022122	0.014706	0.025906	0.016963	0.020838	0.026545	0.028284	0.027276	0.031151
0.0023338	0.0062089	0.0045908	0.0023623	0.0059322	0.001179	0.0037127	0.0047204	0.0022064	0.0051659	0.0037764	0.0031504	0.0067203	0.0060177	0.0040945	0.0079695	0.011539	0.001065	0.00067381	0.0088789	0.0065297	0.015046	0.014648	0.011809	0.006224	0.0076576	0.0066499	0.00014897	0.0060468	0.012548	0.0053655	0.015954	0.010674	0.0056991	0.0019448	0.011618	0.011831	0.0080768	0.015919	0.017658	0.021228	0.011065	0.012193	0.020951	0.022996	0.024735	0.028305	0.023635	0.025069	0.035352
0.004399	0.0058326	0.0042145	0.0093103	0.011049	0.0091259	0.0020146	0.0095518	0.0088492	0.0023483	0.0019509	0.0043001	0.0057337	0.0059467	0.00677	0.0039312	0.0038389	0.0038827	0.0042648	0.0072244	0.0098787	0.0021571	0.0034283	0.0010571	0.0061529	0.0081969	0.0019661	0.010603	0.02748	0.022995	0.0031581	0.017714	0.016401	0.017835	0.016827	0.016125	0.0084031	0.0092264	0.012186	0.01484	0.012612	0.02259	0.025246	0.017523	0.022619	0.024359	0.025487	0.023869	0.025913	0.023379
0.0045222	0.0064455	0.0092843	0.0049668	0.0015176	0.0032564	0.0016383	0.0012005	0.0011487	0.0035212	0.0023927	0.0057548	0.006273	0.0014486	0.00090054	0.0093532	0.0098714	0.0064222	0.0054145	0.0056274	0.0030097	0.0094102	0.0026042	0.0029812	0.0018528	0.001412	0.0008165	0.004876	0.010156	0.0029242	0.0070543	0.0029948	0.0010647	0.0037259	0.010042	0.013002	0.014741	0.018616	0.018829	0.020568	0.0091839	0.013059	0.015408	0.015011	0.027126	0.026424	0.027247	0.031733	0.034997	0.026665
0.0079502	0.0023335	0.014754	0.0042853	0.0017517	0.0028802	0.0064501	0.0054423	0.00044826	0.0035922	0.0018534	0.0035475	0.0074226	0.0079407	0.011816	0.016301	0.017124	0.01276	0.019992	0.0043356	0.0048537	0.0032356	0.0013124	0.007934	0.0050952	0.00049019	0.0021642	0.011661	0.018772	0.017949	0.003016	0.0047548	0.00022023	0.0079273	0.0093609	0.013236	0.017416	0.0093895	0.024862	0.028432	0.024373	0.022143	0.018084	0.016466	0.026445	0.026353	0.027481	0.026168	0.028518	0.032087
0.001134	0.0017048	0.0014919	0.0036039	0.0019858	6.2507e-05	0.0018608	0.0023195	0.0080256	0.0018298	0.001009	0.00011951	0.0070463	0.0039024	0.0059464	0.002192	0.0040037	0.0016545	0.0055775	0.0042645	0.005393	0.0017183	0.0002846	0.00023353	0.0083811	0.0031008	0.0040104	0.00016981	0.0045001	0.0012353	0.0032501	0.0055993	0.014967	0.013655	0.015088	0.016217	0.010936	0.015422	0.013804	0.01127	0.010568	0.020546	0.01435	0.01731	0.022711	0.027808	0.031988	0.040135	0.03516	0.035678
0.0025992	0.001581	0.0033199	0.0047535	0.0026629	0.0060949	0.0096648	0.013845	0.0039872	0.005726	0.0023008	0.0015743	0.0058421	0.0092913	0.0075525	0.010666	0.0037696	0.0078291	0.0048696	0.0016049	0.0016971	0.0058401	0.0026961	0.0050453	0.0017608	0.0024634	0.0080488	0.010277	0.019525	0.017176	0.00048312	0.0094955	0.013065	0.0096162	0.01105	0.014315	0.02521	0.018097	0.019226	0.011199	0.01599	0.02078	0.020993	0.028226	0.025998	0.033535	0.031612	0.026637	0.03631	0.033471
0.0026703	0.0030677	0.0074324	0.0043772	0.0055057	0.0040469	0.0050547	4.1067e-05	0.0040184	0.0025848	0.0028162	0.0048602	0.0043873	0.0020382	0.0058042	0.0032706	0.0001786	0.011936	5.7871e-05	0.0053431	0.0083026	0.0101	0.012939	0.0037535	0.0054923	0.010588	0.005613	0.0069914	0.015018	0.0145	0.0012768	0.00087945	0.0041442	0.0034416	0.0057908	0.0090555	0.0080477	0.014975	0.02007	0.02303	0.02477	0.022845	0.025501	0.02083	0.028978	0.027971	0.033677	0.027786	0.02983	0.031569
0.00031038	0.0016129	0.011112	0.0082734	0.0045191	0.00015074	0.005431	0.00027516	0.0095827	0.0010062	0.0018295	0.00051661	0.0019503	0.0094874	0.013668	0.0099133	0.0055487	0.0046144	0.0013969	0.005272	0.002128	0.0026461	0.0049953	0.0033772	0.008473	0.0016901	0.0078858	0.0055366	0.014174	0.016402	0.0082547	0.0066067	0.0092611	0.01039	0.017927	0.029737	0.014996	0.01765	0.025493	0.024485	0.030192	0.029489	0.022377	0.034187	0.038063	0.040717	0.029028	0.039007	0.041356	0.034855
0.011531	0.0050299	0.0082946	0.0069817	0.0032273	0.0016092	0.012198	0.0090542	0.0069072	0.0063891	0.0075568	0.0016662	0.0079827	0.003618	0.009019	0.0095371	0.0091397	0.010879	0.006819	0.0030647	0.0032776	0.0098993	0.010723	0.014598	0.0096226	0.0055631	0.0024637	0.0049973	0.019433	0.016473	0.0037481	0.0028735	0.0036968	0.02222	0.023654	0.022646	0.021028	0.0075082	0.011383	0.020446	0.0289	0.033691	0.03665	0.03198	0.031278	0.037899	0.035366	0.034968	0.043116	0.042718
0.0087131	0.0067899	0.0027303	0.0063002	0.0029473	0.001233	0.0054132	0.0083727	0.0061443	0.0072728	0.0068754	0.0095297	0.0082168	0.0099556	0.019934	0.01557	0.012731	0.0080608	0.0073583	0.007266	0.0077842	0.01349	0.019502	0.025818	0.016571	0.02014	0.019743	0.0019506	0.0091279	0.0092202	0.0056412	0.0029959	0.0020999	0.010553	0.012597	0.024711	0.020347	0.014151	0.0024208	0.018544	0.020283	0.021717	0.024676	0.027942	0.029986	0.023789	0.026444	0.038254	0.037857	0.041732
0.0037592	0.0012158	0.0029644	0.014164	0.01163	0.0069602	0.00045931	0.0055551	0.0018007	0.00042772	0.01596	0.014952	0.0063147	0.0083587	0.0030784	0.00067589	0.0083872	0.015314	0.0085079	0.0084157	0.0095441	0.0076209	0.0090545	0.011404	0.0024614	0.007252	0.011127	0.0049313	0.0067576	0.011427	0.00038216	0.018906	0.011489	0.026352	0.017103	0.019757	0.024853	0.026288	0.030773	0.024882	0.021738	0.014932	0.018502	0.01963	0.025642	0.03501	0.031867	0.037573	0.042363	0.044102
0.0030778	0.0011545	0.0041257	0.0064632	0.0082021	0.0044477	0.0023584	0.0027374	0.0050866	0.0083513	0.0088694	0.0046505	0.0062686	0.0076772	0.010026	0.0065772	0.0083161	0.0097497	0.0056902	0.0083446	0.0015385	0.0013003	0.0022696	0.008586	0.00025407	0.0010774	0.01014	0.015847	0.0031666	9.8124e-05	0.012518	0.0023551	0.0086715	0.017735	0.014896	0.011752	0.014711	0.023774	0.019715	0.029084	0.031128	0.024626	0.032164	0.027189	0.034421	0.031277	0.027828	0.030788	0.032527	0.044946
0.0088951	0.0080718	0.0089258	0.00273	0.0044689	0.0089543	0.0079465	0.0093802	0.0034896	0.006144	0.0054414	0.0038233	0.0019	0.009132	0.0056829	0.0077269	0.0058036	0.0081528	0.0080605	0.0061373	0.000974	0.0056476	0.0070813	0.005158	0.00018298	0.0061943	0.0061021	0.0066202	0.0068331	0.0058254	0.014278	0.0071668	0.012568	0.0066772	0.013604	0.022057	0.012809	0.027672	0.02819	0.031454	0.028921	0.026082	0.022937	0.032001	0.034045	0.028765	0.043321	0.043534	0.043747	0.045486
0.0010317	0.00559	0.014653	0.018833	0.006534	0.0061366	0.010622	0.0093091	0.010743	0.0021056	0.001403	0.0040574	0.011595	0.0078402	0.00042379	0.0027202	0.0026807	0.0035041	0.011346	0.0085076	0.0096361	0.01229	0.019217	0.01058	0.0077413	0.013142	0.0087776	0.0022766	0.011243	0.014692	0.00013627	0.001144	0.0018155	0.017898	0.018416	0.023511	0.025861	0.034314	0.031781	0.0265	0.032817	0.026926	0.028055	0.036202	0.039772	0.038154	0.042945	0.048346	0.047033	0.042363
0.0089681	0.0030775	0.0023749	0.0053345	0.0026923	0.0061415	0.002006	0.0080173	0.0063992	0.0019328	0.0017198	0.0045586	0.0078614	0.00016542	0.010424	0.0066692	0.0071873	0.0012967	0.0045938	0.0026382	0.009565	0.0055055	0.001446	0.0080676	0.0095013	0.0069676	0.0013822	0.0066445	0.014061	0.0083549	0.00070818	0.014044	0.010289	0.01447	0.017124	0.011539	0.0077842	0.015627	0.012788	0.023377	0.024505	0.023803	0.035613	0.035216	0.036955	0.0332	0.037075	0.029049	0.037806	0.042292
0.010423	0.013077	0.0090177	0.0061789	0.0036453	0.020948	0.019025	0.0033686	0.0051074	0.0031841	0.0061437	0.0045256	0.0010764	0.00023651	0.0012443	0.0065981	0.014746	0.0021412	0.00039245	0.014164	0.0088836	0.0087913	0.006868	0.0021982	0.0063784	0.0087276	0.0043629	0.002138	0.0074182	0.0065949	0.0076561	0.0057329	0.020289	0.018366	0.014001	0.020318	0.031518	0.032341	0.023398	0.023	0.028402	0.031057	0.025776	0.045521	0.04787	0.047472	0.053789	0.048509	0.05452	0.051376
0.01676	0.0099544	0.0034535	0.0061078	0.010593	0.018741	0.014071	0.002382	0.0053396	0.00036648	0.0091244	0.0084218	0.0028364	0.0061011	0.002536	0.0040856	0.010402	0.010615	0.011133	0.0061581	0.011559	0.0093306	0.0022193	9.1268e-06	0.0081384	0.013845	0.01772	0.00084268	0.014508	0.018263	0.001265	0.010239	0.013199	0.025924	0.020644	0.023909	0.023816	0.014264	0.016003	0.025981	0.023447	0.033122	0.031199	0.025002	0.04078	0.034889	0.037849	0.045386	0.040411	0.043676
0.01852	0.0056108	0.0052134	0.0069523	0.0059445	0.0052419	0.0036238	0.0016564	0.0048004	0.0045874	0.0081377	0.0014149	0.0008968	0.0026731	0.0065481	0.00493	0.0060585	0.0065766	0.011672	0.0048663	0.014845	0.010785	0.013135	0.010601	0.018443	0.012248	0.013071	0.011453	0.0096966	0.010094	0.010566	0.024817	0.0097709	0.0063218	0.013554	0.022922	0.023135	0.024569	0.025697	0.029268	0.042603	0.038239	0.030822	0.034087	0.030333	0.04611	0.051511	0.051113	0.051936	0.051234
0.0016647	0.0073708	0.010636	0.014205	0.0070941	0.010664	0.013013	0.0083433	0.0018424	0.0090744	0.011729	0.0076693	0.007577	0.010842	0.0073926	0.010657	0.010565	0.0077263	0.0067185	0.0063211	0.0050082	0.0064418	0.0028057	0.0038134	0.0072626	0.0030823	0.0025642	9.0161e-05	0.0064108	0.013217	0.00042384	0.00058391	0.0042067	0.017542	0.0095154	0.0045404	0.020317	0.024192	0.032036	0.035911	0.033072	0.039388	0.041127	0.041645	0.035144	0.037494	0.04381	0.052263	0.0421	0.047195
0.015327	0.0069945	0.0007988	0.0075332	0.0024374	0.0044894	0.010501	0.014986	0.0042127	0.0074774	0.012878	0.011565	0.00048691	8.9511e-05	0.0091526	0.0078396	0.014461	0.012538	0.0084785	0.010522	0.0014716	0.0075915	0.005363	0.016257	0.019217	0.012716	0.012318	0.0107	0.0025146	0.0087103	0.0079822	0.011857	0.0087132	0.0026705	0.018294	0.026747	0.022688	0.040297	0.028913	0.029431	0.025981	0.023447	0.033122	0.043405	0.043313	0.031929	0.035499	0.054938	0.051184	0.053838
0.012814	0.0057028	0.0092726	0.015589	0.019464	0.016015	0.022026	0.012168	0.011771	0.010153	0.0033469	0.0044753	0.0043831	0.0052064	0.002978	0.0038013	0.011338	0.0011754	0.0087126	0.01747	0.01097	0.01576	0.017804	0.0094722	0.010906	0.012645	0.0098058	0.01246	0.010537	0.0015946	0.0079111	0.021247	0.026342	0.029913	0.028294	0.030949	0.025363	0.016726	0.031283	0.027833	0.029878	0.031006	0.030304	0.030517	0.033476	0.038267	0.059232	0.047848	0.051418	0.05804
0.014113	0.00047185	0.0095067	0.0066679	0.0068809	0.0077042	0.0063913	0.0014162	0.008343	0.018322	0.013041	0.012034	0.011026	0.0051353	0.00075523	0.0029837	0.0018069	0.0078182	0.0028432	0.00091118	0.0032691	0.0022613	0.016207	0.01703	0.01053	0.012268	0.020721	0.00042827	0.0068037	0.00091789	0.0089447	0.0065271	0.017421	0.025569	0.02334	0.023858	0.032007	0.029168	0.020835	0.028067	0.031638	0.043448	0.03481	0.043568	0.053852	0.060779	0.058856	0.054491	0.053178	0.065293
0.0022959	0.0089175	0.012793	0.0099538	0.017491	0.018009	0.000827	0.017271	0.014006	0.0029917	0.014496	0.0067746	0.010039	0.0053694	0.017484	0.020139	0.020657	0.0095782	0.0067394	0.016108	0.011743	0.010735	0.014	0.002877	0.0063262	0.0009058	0.017497	0.011791	0.0091365	0.016858	0.013288	0.0052353	0.01796	0.014816	0.01686	0.024092	0.025831	0.021772	0.028393	0.035626	0.033703	0.026896	0.029246	0.035868	0.046762	0.048501	0.054207	0.050147	0.047614	0.049963
0.0038787	0.0021399	0.0069232	0.0049999	0.0036373	0.0029844	0.0047372	0.012154	0.0043113	0.014212	0.019003	0.0085345	0.00020257	0.0010259	0.0036802	0.011523	0.003801	0.0088967	0.021622	0.0050502	0.0061786	0.011885	0.018201	0.022076	0.016186	0.015788	0.015696	0.011331	0.0036098	0.0056377	0.0066454	0.019202	0.025519	0.025732	0.010381	0.013035	0.022403	0.028109	0.036258	0.035555	0.036684	0.034455	0.043518	0.048309	0.036925	0.042631	0.045286	0.046414	0.047848	0.057826
0.015581	0.016405	0.0077676	0.00096151	0.0063624	0.0071575	0.013353	0.003034	0.0062135	0.0044746	0.003041	0.004191	0.013254	0.012246	0.015511	0.015114	0.014411	0.0027221	0.016973	0.012303	0.0045817	0.01456	0.0098904	0.0076619	0.020082	0.0010688	0.0090942	0.0021674	0.00073374	0.01578	0.017093	0.0046725	0.017818	0.034512	0.032283	0.022424	0.022332	0.033532	0.03344	0.029686	0.038139	0.041708	0.046804	0.043965	0.042347	0.041034	0.061389	0.059466	0.049913	0.055924
0.0021898	0.005639	0.0070862	0.018591	0.0031691	0.013332	0.0067105	0.0034458	0.0040914	0.0060716	0.0037224	0.015106	0.012878	0.014006	0.020628	0.0095494	0.00061366	0.013027	0.010493	0.012537	0.013361	0.0062494	0.0079883	0.0024029	0.0068446	0.0087679	0.0054831	0.020039	0.0080453	0.010663	0.016858	0.020281	0.036974	0.028641	0.019089	0.027846	0.027144	0.026136	0.040083	0.046399	0.031964	0.044689	0.034831	0.029246	0.046854	0.049508	0.044838	0.048408	0.047095	0.047308
0.011777	0.015652	0.0036581	0.010777	0.0075126	0.00063489	0.015021	0.024269	0.027718	0.0024806	0.0050566	8.1547e-05	0.00121	0.010578	0.010791	0.013751	0.01671	0.0074628	0.020493	0.021316	0.0047447	0.0077042	0.014631	0.0011111	0.0043758	0.0073353	0.0069379	0.012339	0.01774	0.0029992	0.0013655	0.003594	0.018286	0.021856	0.03092	0.023808	0.031651	0.04224	0.033603	0.039309	0.04471	0.033327	0.036286	0.043823	0.058074	0.055541	0.04141	0.044675	0.052517	0.047542
0.010877	0.010969	0.010146	0.0081018	0.0030974	0.010423	0.0016646	0.0080088	0.00028714	0.0034672	0.0055959	0.01588	0.00052859	0.0037933	0.0073632	0.00025192	0.011756	0.018988	0.019812	0.0099538	0.012608	0.0094642	0.00082705	0.0078101	0.010344	0.0012807	0.00015219	0.00024442	0.012786	0.015745	0.011076	0.018308	0.0052832	0.0093427	0.0052135	0.012446	0.019067	0.025384	0.021324	0.028861	0.04586	0.043937	0.060629	0.0407	0.036946	0.042957	0.061176	0.053149	0.05916	0.070359
0.0051497	0.0085988	0.0050419	6.682e-05	0.0066885	0.011479	0.012112	0.0042756	0.008761	0.0047015	0.0079662	0.014893	0.0038144	0.0064688	0.011565	0.0090309	0.0064973	0.00060674	0.0020404	0.0031689	0.0030766	0.00023784	0.0016854	0.013176	0.0027078	0.0062346	0.0064906	0.015248	0.03072	0.0032465	0.010358	0.0077034	0.032183	0.018662	0.024369	0.028549	0.029067	0.031112	0.04109	0.040693	0.033887	0.039593	0.048961	0.05009	0.058848	0.065469	0.050423	0.059486	0.06977	0.063269
0.0033897	0.013858	0.013821	0.026546	0.02035	0.0068303	0.0036379	0.0049508	0.0087051	0.0042197	0.0072847	0.0044459	0.013509	0.013417	0.021259	0.015674	0.016802	0.019762	0.018449	0.026901	0.0078884	0.012069	0.0035876	0.0036444	0.01759	0.019024	0.02534	0.02891	0.021494	0.015298	0.01307	0.012062	0.028144	0.027441	0.013311	0.020238	0.034795	0.020053	0.022097	0.027193	0.033816	0.041658	0.029663	0.032318	0.042602	0.052886	0.058897	0.047208	0.060849	0.058315
0.0050841	0.0031609	0.012495	0.006484	0.00077792	0.0018764	0.00056351	0.0059644	0.0072503	0.0048645	0.020947	0.016277	0.010081	0.0099887	0.0086758	0.012246	0.01429	0.019996	0.011359	0.011266	0.0127	0.0074199	0.014957	0.020053	0.0037863	0.024446	0.023133	0.011139	0.021423	0.023162	0.0093365	0.0058873	0.018002	0.023098	0.025752	0.024439	0.039607	0.027001	0.034845	0.041161	0.049614	0.030601	0.035697	0.038961	0.056569	0.060444	0.060962	0.071857	0.072985	0.053667
0.0047526	0.0012587	0.029548	0.018774	0.017462	0.0033312	0.0090373	0.013828	0.01282	0.004183	0.004396	0.0055245	0.001465	0.011749	0.018676	0.010038	0.009641	0.018399	0.020748	0.024318	0.012629	0.011011	0.023126	0.022728	0.032403	0.019187	0.021841	0.0019127	0.00062098	0.0090524	0.0043826	0.0067317	0.032886	0.0044111	0.0085913	0.016128	0.020919	0.026625	0.027754	0.033156	0.043744	0.035107	0.03471	0.042552	0.045512	0.052133	0.055703	0.05317	0.063148	0.041389
0.0025006	0.00033824	0.0017058	0.010158	0.014644	0.023097	0.018732	0.011315	0.0078663	0.021507	0.026603	0.0075896	0.0099388	0.016866	0.014942	0.017597	0.017199	0.019854	0.0023664	0.0077673	0.015213	0.014085	0.0025801	0.0086192	0.0094425	0.00050014	0.011699	0.013438	0.0093787	0.0013519	0.00095454	0.0091021	0.014503	0.015937	0.016455	0.021551	0.0080306	0.015873	0.029514	0.026675	0.037875	0.038088	0.025788	0.04065	0.039642	0.036498	0.044036	0.050962	0.063077	0.058102
0.0076175	0.0047787	0.012316	0.0055097	0.0064843	0.0034942	0.019271	0.003615	0.011457	0.0028202	0.0070004	0.014232	0.013225	0.0073341	0.011209	0.014474	0.010109	0.013374	0.0050419	0.0058652	0.012487	0.015141	0.023289	0.015262	0.0031408	0.0092792	0.011323	0.023743	0.015716	0.0032968	0.0058304	0.005674	0.011991	0.014645	0.028591	0.029414	0.039699	0.039301	0.0328	0.037286	0.046044	0.038932	0.048911	0.041495	0.045675	0.048329	0.047016	0.055469	0.065142	0.056505
0.0043555	0.005058	0.00034289	0.0040218	0.006262	0.014409	0.0018051	0.011173	0.0086396	0.006106	0.0066241	0.0086681	0.0094915	0.0054319	0.0038138	0.012877	0.010038	0.0068941	0.0098536	0.010677	0.0040637	0.001032	0.008264	0.02221	0.016319	0.01226	0.0069796	0.024282	0.014425	0.0033679	0.0011176	0.011096	0.017107	0.030748	0.025468	0.029343	0.036271	0.035873	0.041885	0.042403	0.018201	0.033063	0.044567	0.047527	0.04713	0.054056	0.048471	0.03251	0.046456	0.056129
0.010527	0.0086038	0.0094271	0.0029262	0.010158	0.0076245	0.008753	0.0059142	0.0079582	0.007866	0.0050272	0.00086338	0.0066738	0.0059712	0.0067945	0.0030402	0.0025452	0.0031609	0.0039504	0.0061788	0.0031894	0.018661	0.018874	0.011763	0.0064826	0.0036438	0.010265	0.0013231	0.0012309	0.015646	0.013297	0.0024027	0.015205	0.021827	0.0098328	0.020422	0.0053759	0.013829	0.023197	0.034092	0.031252	0.025362	0.041445	0.041352	0.043091	0.034454	0.035277	0.057768	0.061338	0.065518
0.0089301	0.0003174	0.010882	0.012316	0.013139	0.0075534	0.0022732	0.003007	0.007582	0.0047431	0.0025147	0.0024225	0.0028577	0.0044758	0.010996	0.016092	0.012337	0.012855	0.0091011	0.0041261	0.011053	0.006383	0.012089	0.021457	0.015567	0.0096763	0.016603	0.020478	0.018555	0.0077815	0.0067737	0.024077	0.025205	0.022061	0.017696	0.033169	0.041317	0.028101	0.035029	0.029747	0.024467	0.035667	0.029776	0.042197	0.044851	0.03774	0.048634	0.031147	0.042651	0.042864
0.0012296	0.0028299	0.005928	0.011329	0.013983	0.013891	0.017156	0.013096	0.012699	0.0031462	0.0076316	0.0072342	0.0074471	0.005829	0.010009	0.018462	0.011656	0.0033239	0.0010955	0.00052264	0.0021317	0.0096689	0.010187	0.0097896	0.0057301	0.0077741	0.01226	0.0066741	0.0087181	0.012736	0.017101	0.0095639	0.0071285	0.025957	0.02617	0.026078	0.033311	0.031692	0.033126	0.031507	0.029889	0.020337	0.023906	0.033276	0.035625	0.03889	0.045816	0.050302	0.05967	0.053779
0.004945	0.0032025	0.0040258	0.0085113	0.0014	0.00069741	0.012812	0.016382	0.014764	0.0042491	0.0020673	0.0038062	0.0076812	0.0078942	0.010243	0.010151	0.0076175	0.008746	0.011706	0.0030351	0.0064843	0.0062713	0.013168	0.015212	0.019697	0.0095341	0.024395	0.01942	0.00050821	0.014333	0.018088	0.0028772	0.0055316	0.029243	0.030066	0.028753	0.023168	0.033148	0.039769	0.03632	0.04935	0.033999	0.033907	0.033815	0.042268	0.053772	0.049407	0.05847	0.055632	0.043027
0.0025747	0.011517	0.000903	0.00010475	0.00019697	0.0015419	0.013657	0.0068506	0.0021807	0.0078868	0.0099308	0.0015989	0.0033762	0.0035506	0.0040688	0.0042817	0.0038843	0.0047076	0.0052258	0.0014714	0.0087034	0.011053	0.0054672	0.011784	0.021457	0.010379	0.017305	0.013246	0.011628	0.0061647	0.013581	0.010316	0.014005	0.018796	0.035489	0.031429	0.025844	0.024836	0.021387	0.043268	0.048974	0.042778	0.046959	0.040153	0.050436	0.043325	0.047505	0.062367	0.057392	0.039904
0.0016267	0.0094691	0.00083192	0.0053173	0.0030889	0.00086042	0.0016837	0.014409	0.014927	0.00049152	0.0052821	0.0021343	0.0047925	0.0095831	0.020782	0.016112	0.0013718	0.0026877	0.0033903	0.0053676	0.008022	0.0094556	0.0099738	0.010797	0.015282	0.015495	0.014793	0.011039	0.0063687	0.0065409	0.017314	0.004284	0.025836	0.038257	0.027178	0.007249	0.014176	0.030563	0.035355	0.04045	0.036696	0.041181	0.028881	0.039776	0.033886	0.049663	0.055979	0.046426	0.050607	0.063637
0.010101	0.00085306	0.0041178	0.0037204	0.0091213	0.0013997	0.002223	0.00092099	0.0010132	0.00072562	0.011879	0.0014567	0.0089939	0.0079861	0.016134	0.008412	0.0019111	0.007312	0.012713	0.011095	0.0061198	0.0020603	0.018753	0.016829	0.017653	0.020002	0.01228	0.0015448	0.0071302	0.0020344	0.00060074	0.012124	0.02546	0.029335	0.017036	0.00075668	0.010443	0.033545	0.033452	0.035802	0.029605	0.013033	0.024538	0.047335	0.04236	0.034638	0.044922	0.04605	0.048399	0.045866
0.005757	0.0044441	0.0055726	0.0051752	0.00010505	0.0029439	0.0085292	0.0075528	0.0062399	0.0018752	0.0055412	0.0084047	0.022045	0.010967	0.0072125	0.0022374	0.00031414	0.0022195	0.0016556	0.017432	0.013678	0.0071772	0.012883	0.016758	0.021549	0.011691	0.015261	0.015779	0.0074472	0.01004	0.010743	0.00076183	0.027525	0.037505	0.031918	0.00039294	0.0057939	0.016993	0.036128	0.039698	0.034418	0.043786	0.040947	0.030173	0.038321	0.064169	0.06072	0.049336	0.054432	0.061359
0.009348	0.010782	0.0070274	0.0060196	0.0074533	0.00095234	0.0060481	0.0059559	0.006474	0.0097387	0.0090361	0.0065025	0.016176	0.013947	0.013855	0.014068	0.013671	0.011748	0.0070777	0.0030181	0.014523	0.015956	0.015559	0.015161	0.012933	0.015893	0.022514	0.018149	0.0072723	0.016215	0.018748	0.011211	0.0030399	0.017291	0.028795	0.035418	0.024033	0.02272	0.035447	0.035659	0.023359	0.033033	0.03996	0.038953	0.044048	0.038768	0.046305	0.041025	0.051919	0.046334
0.016296	0.013152	0.015196	0.017545	0.012265	0.021938	0.02032	0.0089366	0.015558	0.013025	0.015069	0.0085677	0.0034264	0.0092987	0.023245	0.017964	0.013905	0.0061833	0.0085324	0.0066092	0.0046859	0.0036461	0.00068655	0.018142	0.029647	0.019178	0.0013606	0.0064817	0.00062954	0.0089615	0.012105	0.0036528	0.018838	0.023323	0.024757	0.0063543	0.023047	0.029058	0.020726	0.029789	0.034581	0.040287	0.02463	0.037356	0.039095	0.055787	0.038605	0.038208	0.049102	0.054808
0.0052386	0.0051464	0.021839	0.010455	0.0030386	0.0096603	0.016282	0.018326	0.017318	0.012953	0.011946	0.010022	0.0096251	0.024181	0.01646	0.020335	0.012003	0.00092419	0.0038837	0.012336	0.0085821	0.0063536	0.02152	0.01685	0.017063	0.026126	0.016268	0.0076313	0.0029615	0.0023187	0.00027472	0.0054314	0.014189	0.011961	0.0021695	0.012692	0.0074117	0.015864	0.013941	0.037348	0.033593	0.031059	0.028526	0.027518	0.037803	0.061209	0.043111	0.0537	0.05666	0.044971
0.0036416	0.0026339	0.0074245	0.014046	0.013038	0.012031	0.0085814	0.01032	0.012975	0.0037271	0.0033297	0.014834	0.010775	0.013734	0.013337	0.003479	0.0097954	0.0081773	0.0083903	0.021115	0.011563	0.0065877	0.010768	0.013727	0.010278	0.017816	0.014672	0.014884	0.0083836	0.00055876	0.00095616	0.0044053	0.012897	0.037831	0.045978	0.025743	0.011308	0.025254	0.039506	0.035751	0.028334	0.041365	0.041578	0.039655	0.036206	0.021769	0.029307	0.035929	0.048349	0.059854
0.0040589	0.00079415	0.0070482	0.020384	0.015714	0.015011	0.017971	0.01147	0.0077156	0.011285	0.01394	0.0089648	0.0076518	0.0038975	0.0044156	0.012868	0.01888	0.014515	0.019306	0.0024542	0.0055982	0.0063007	0.0052037	0.0051115	0.0071555	0.0061477	0.0033089	0.0090151	0.0086177	0.0033764	0.004079	0.016378	0.005197	0.017312	0.014778	0.022315	0.03382	0.021215	0.024175	0.02805	0.030399	0.033969	0.034183	0.012727	0.012635	0.028412	0.042969	0.040436	0.029967	0.046965
0.017558	0.013683	0.016132	0.012683	0.00083673	0.004259	0.0099652	0.0046849	0.0009306	0.0072471	0.0068497	0.0030953	0.016736	0.0056575	0.0098377	0.0051678	0.0047704	0.009561	0.0015342	0.0090714	0.011726	0.0061404	0.021002	0.023046	0.0095258	0.012485	0.013003	0.016879	0.018617	0.010467	0.02063	0.011872	0.0090932	0.022124	0.029356	0.019803	0.031307	0.026027	0.022883	0.02981	0.03399	0.031151	0.026787	0.043175	0.043083	0.036887	0.039541	0.056539	0.055836	0.047199
0.0045062	0.0094812	0.001718	0.0040672	0.0024337	0.0020517	0.020575	0.019262	0.014898	0.016942	0.015324	0.016452	0.0093407	0.0071123	0.0045786	0.012116	0.017517	0.014373	0.0084822	0.012052	0.0098236	0.0066797	0.0096392	0.016261	0.025019	0.02218	0.012932	0.016807	0.011222	0.0019927	0.017649	0.012248	0.0099376	0.013508	0.032336	0.039569	0.040698	0.030534	0.012436	0.017227	0.032698	0.032301	0.043806	0.048902	0.036908	0.012706	0.03184	0.039378	0.055765	0.070321
0.022583	0.026153	0.020263	0.011015	0.020078	0.012662	0.007572	0.0046125	0.0090282	0.018396	0.018609	0.012108	0.017204	0.020164	0.01702	0.0071619	0.0079852	0.0066723	0.0065801	0.01839	0.02196	0.015764	0.0092629	0.020767	0.011825	0.0074604	0.012861	0.0084966	0.012067	0.002819	0.01833	0.0095725	0.021158	0.029611	0.030129	0.026985	0.026588	0.038703	0.036475	0.026921	0.030186	0.028568	0.02695	0.026857	0.038973	0.044069	0.030243	0.034424	0.040435	0.064452
0.013967	0.0047199	0.0055432	0.0054509	0.0056639	0.0067924	0.0051743	0.015458	0.019333	0.014663	0.0090778	0.017531	0.0079779	0.0039183	0.0077934	0.0077012	0.00944	0.0099581	0.013223	0.025338	0.023414	0.017219	0.018042	0.021001	0.02152	0.0052531	0.0021091	0.0038479	0.0011271	0.01465	0.0069282	0.0010376	0.0073541	0.081115	0.095977	0.095274	0.081449	0.067929	0.05624	0.055843	0.047816	0.015069	0.023216	0.042351	0.044395	0.050407	0.043295	0.05602	0.05837	0.050038
0.019695	0.017771	0.0097445	0.011789	0.0016255	0.0094679	0.0054084	0.00012814	0.014684	0.0084886	0.0087016	0.011661	0.02164	0.010866	0.0123	0.014649	0.014862	0.011108	0.017729	0.019773	0.020597	0.018063	0.0085104	0.016048	0.011988	0.010675	0.0081415	0.0074389	0.013755	0.0032872	0.0016878	0.0027976	0.040243	0.096608	0.090718	0.12084	0.12807	0.12889	0.11904	0.092088	0.059952	0.047042	0.034132	0.030377	0.050123	0.060101	0.053295	0.046184	0.035105	0.045999
0.016572	0.017395	0.0014337	0.0025622	0.0052165	0.018247	0.01846	0.020504	0.015529	0.012385	0.019922	0.0076227	0.013329	0.0068279	0.0049047	0.011831	0.01235	0.01653	0.0078927	0.022754	0.034564	0.019518	0.0087445	0.01384	0.0168	0.028609	0.014479	0.0049264	0.011548	0.013874	0.032583	0.035116	0.018728	0.01658	0.018929	0.039285	0.055977	0.045204	0.04206	0.034643	0.035772	0.0369	0.03986	0.039768	0.03815	0.050264	0.043153	0.040009	0.036865	0.05722
0.0039885	0.010305	0.012044	0.005848	0.0042299	0.0016606	0.0061817	0.0073102	0.016068	0.00071705	0.0048683	0.010298	0.011732	0.016828	0.011547	0.014507	0.017161	0.0097449	0.0053802	0.0062035	0.004875	0.002831	0.016608	0.01499	0.015508	0.018773	0.018986	0.0088226	0.01697	0.0022295	0.023192	0.023895	0.01178	0.022002	0.010924	0.012662	0.0202	0.017666	0.041073	0.05563	0.049129	0.046595	0.043451	0.041223	0.043267	0.055076	0.049186	0.054281	0.056936	0.063863
0.014599	0.018779	0.0064795	0.014322	0.011178	0.0089494	0.0073313	0.0031369	0.00043302	0.019567	0.026799	0.012058	6.4121e-05	0.00058225	0.005678	0.0065013	0.0018307	0.00051853	0.0056143	0.0058272	0.009092	0.014188	0.00097293	0.0024066	0.0059765	0.020838	0.015863	0.014245	0.014458	0.0088723	0.0043425	0.008402	0.010427	0.026204	0.012378	0.0046568	0.0033439	0.034685	0.077928	0.080888	0.084763	0.0746	0.038802	0.047865	0.052961	0.048902	0.049725	0.060009	0.052287	0.056772
0.0075084	0.013215	0.0036619	0.0086374	0.0166	0.016813	0.0066499	0.0032007	0.0018878	0.01736	0.0075017	0.011377	0.022576	0.020958	0.018729	0.025961	0.017324	0.0086872	0.015919	0.023762	0.0041381	0.0089286	0.013414	0.012711	0.015366	0.020462	0.016097	0.022719	0.022016	0.0012696	0.011738	0.0023696	0.0091349	0.0029391	0.0083401	0.0027385	0.0096815	0.023933	0.025061	0.02741	0.027318	0.024479	0.022251	0.038029	0.048312	0.049746	0.044771	0.027893	0.046723	0.050293
0.00011311	0.0024205	0.0084736	0.0096021	0.018665	0.025897	0.025805	0.018083	0.019212	0.023697	0.020858	0.017409	0.0066358	0.013868	0.018658	0.032909	0.021831	0.012889	0.013407	0.012094	0.036416	0.031135	0.010596	0.01203	0.015295	0.021001	0.025486	0.0089146	0.00094328	0.00049037	0.0054002	0.01007	0.0054017	0.030639	0.025054	0.022215	0.033109	0.02081	0.023769	0.02856	0.03213	0.019525	0.028588	0.05108	0.047936	0.056694	0.059043	0.063834	0.052145	0.028248
0.011639	0.0084947	0.0050456	0.0080051	0.0079129	0.019417	0.015358	0.014045	0.013647	0.015997	0.011022	0.016117	0.013584	0.0086087	0.0091269	0.004457	0.0083321	0.017395	0.019439	0.019042	0.012236	0.010007	0.006558	0.012264	0.020106	0.020625	0.022974	0.0088435	0.021263	0.019951	0.008523	0.009836	0.015096	0.02599	0.035969	0.032825	0.023883	0.033861	0.033464	0.041917	0.03389	0.042649	0.04927	0.051619	0.043593	0.044721	0.051343	0.050335	0.046886	0.050761
0.0091262	0.017579	0.017487	0.010986	0.011504	0.011412	0.015287	0.002072	0.0068704	0.0092117	0.011256	0.0099428	0.015039	0.014641	0.019127	0.021476	0.015585	0.01946	0.018758	0.017445	0.018268	0.020617	0.015642	0.0066999	0.0038611	0.0010223	0.011611	0.020674	0.016615	0.0049258	0.030568	0.033407	0.0084734	0.0057776	0.01301	0.025124	0.029915	0.0344	0.040108	0.036047	0.04267	0.048681	0.049809	0.040867	0.04108	0.040988	0.051882	0.049959	0.053834	0.041534
0.0044775	0.005606	0.0088707	0.013051	0.010822	0.01958	0.0020931	0.007494	0.011369	0.00093015	0.0038604	0.031234	0.0094743	0.0084666	0.011731	0.01347	0.001476	0.029765	0.034861	0.021646	0.01545	0.0037615	0.00029801	0.008765	0.014166	0.0018667	0.02039	0.021824	0.022647	0.0063806	0.016905	0.017608	0.014343	0.024933	0.021483	0.019865	0.025877	0.034024	0.02966	0.031398	0.034663	0.051967	0.047297	0.043848	0.033989	0.027183	0.038993	0.043174	0.041556	0.039022
0.0047116	0.0049245	0.010936	0.022745	0.015329	0.015237	0.012093	0.020546	0.027778	0.0087644	0.0025686	0.0098006	0.007267	0.00014943	0.0063452	0.0088788	0.0095814	0.0093684	0.0042723	0.015166	0.017821	0.017423	0.027707	0.016934	0.00066716	0.011327	0.0068914	0.01626	0.019524	0.0017319	0.011788	0.034159	0.0086156	0.023336	0.023549	0.0008734	0.0026122	0.022967	0.033251	0.032853	0.034592	0.045182	0.041733	0.054153	0.043684	0.036877	0.04289	0.039135	0.037822	0.038951
0.0026837	0.0036328	0.019104	0.016876	0.006713	0.011809	0.0083596	0.016202	0.01733	0.030971	0.023555	0.020106	0.0010924	0.0014412	0.011284	0.0056986	0.0040804	0.02413	0.020986	0.022725	0.0076788	0.012469	0.023669	0.025102	0.020738	0.022171	0.018417	0.01802	0.0032789	0.0068488	0.018268	0.036977	0.027303	0.011973	0.051555	0.042307	0.030617	0.029915	0.038674	0.037055	0.04032	0.045111	0.025486	0.037602	0.042393	0.039859	0.026643	0.0412	0.05362	0.042237
0.025016	0.015158	0.0074367	0.012532	0.010609	0.0062445	0.01134	0.012774	0.014818	0.011674	0.0073093	0.014846	0.01567	0.0052016	0.014265	0.00047605	0.0024835	0.019481	0.01298	0.014109	0.013101	0.016976	0.014442	0.025031	0.013037	0.019659	0.023839	0.02039	0.011142	0.0070829	0.0033853	0.0083603	0.0019234	0.0094606	0.0090632	0.0044568	0.011568	0.013059	0.028531	0.016537	0.022853	0.035883	0.037317	0.047602	0.038354	0.027275	0.023215	0.034415	0.044089	0.04125
0.00099482	0.0020026	0.0027052	0.011851	0.010538	0.0043424	0.0024191	0.0056838	0.014442	0.0061097	0.014257	0.012639	0.013157	0.0081822	0.0099211	0.02112	0.015535	0.013917	0.0071108	0.0012202	0.010588	0.0032367	0.0049108	0.012143	0.01144	0.0058548	0.011256	0.0087222	0.01687	0.020134	0.010277	0.012399	0.021951	0.011973	0.00046833	0.03545	0.057026	0.018481	0.0067922	0.025926	0.042009	0.030014	0.028396	0.029524	0.038894	0.02049	0.030774	0.038007	0.029979	0.044536
0.014498	0.0067764	0.0057687	0.0093386	0.012298	0.016784	0.01425	0.01019	0.014065	0.021908	0.014186	0.012263	0.0048464	0.016046	0.015038	0.018913	0.011802	0.008963	0.0076088	0.0073958	0.0038035	0.0095096	0.0097225	0.051746	0.10506	0.078111	0.067948	0.077927	0.053726	0.0063304	0.023974	0.035359	0.037282	0.027914	0.013967	0.0049041	0.0062952	0.0055926	0.0015187	0.0096806	0.016913	0.025365	0.033208	0.025181	0.030582	0.023471	0.036196	0.026033	0.030823	0.018524
0.009239	0.0045691	0.0055939	0.0046899	0.00063034	0.0086172	0.0023007	0.010119	0.01491	0.011461	0.0043495	0.014938	0.016677	0.0086504	0.00062363	0.0040462	0.018787	0.0017893	5.0443e-05	0.015116	0.019907	0.0079126	0.0043866	0.0093617	0.010993	0.0087644	0.014471	0.0067489	0.0048257	0.0029024	0.0040309	0.014067	0.033691	0.046601	0.052491	0.040377	0.015749	0.00027682	0.0023775	0.0071751	0.0020794	0.0027112	0.012385	0.020837	0.040277	0.021263	0.019645	0.029624	0.03594	0.027608
0.015577	0.0054136	0.0080679	0.014079	0.016734	0.012674	0.0061731	0.010048	0.009956	0.00020704	0.0027525	0.005712	0.0062821	0.002781	0.0014681	0.0022914	0.0086078	0.0021655	0.01117	0.016571	0.023193	0.0075364	0.023313	0.014676	0.012753	0.015712	0.0079908	0.0198	0.021539	0.048609	0.015862	0.028787	0.026133	0.015543	0.012889	0.013591	0.013683	0.00095826	0.024584	0.032121	0.013414	0.031327	0.027572	0.022292	0.021895	0.02699	0.02995	0.043897	0.034038	0.039135
0.017642	0.0099201	0.00085326	0.003327	0.000183	0.0072334	0.00091408	0.01425	0.015988	0.0027736	0.0093953	0.0093031	0.0058539	0.015222	0.015435	0.023583	0.025016	0.010581	0.0047702	0.0060832	0.0048109	0.0099067	0.00096437	0.01103	0.0062391	0.015641	0.0094456	0.0023343	0.014449	0.058608	0.031965	0.0083741	0.018658	0.012767	0.0016887	0.0017604	0.00093712	0.010567	0.027565	0.030219	0.021582	0.024542	0.021703	0.020085	0.034641	0.026309	0.018587	0.02704	0.025422	0.026856
0.0062792	0.0071025	0.021048	0.020041	0.0095724	0.010396	0.012745	0.0047181	0.0082879	0.0094164	0.00016892	0.0098423	0.017074	0.043533	0.015669	0.0030647	0.0063294	0.012341	0.010112	5.0743e-05	0.0013637	0.013193	0.022561	0.014229	0.017494	0.0015321	0.0099848	0.014165	0.019871	0.090886	0.041966	0.020205	0.018587	0.023377	0.032746	0.03601	0.03897	0.022398	0.019254	0.020688	0.012356	0.030879	0.041469	0.024286	0.021142	0.02105	0.00081614	0.01995	0.028708	0.019766
0.019025	0.00459	0.00038507	0.010509	0.011332	0.01185	0.0022978	0.00098486	0.0036392	0.0038522	0.012	0.005804	0.00021857	0.012996	0.0027807	0.0060454	0.0065635	0.0086075	0.0091257	0.0031736	0.0022274	0.003661	0.005705	0.0040869	0.028409	0.048459	0.039211	0.013484	0.0063724	0.023065	0.0096812	0.034799	0.032755	0.017282	0.0042932	0.002675	0.008076	0.012768	0.0043155	0.0028818	0.0132	0.0085304	0.0020295	0.010177	0.022292	0.022505	0.027906	0.026898	0.024975	0.039227
0.0051545	0.0034157	0.0059493	0.00036715	0.012787	0.005981	0.001006	0.00305	0.0031457	0.013004	0.014622	0.0058638	0.0041148	0.01745	0.016443	0.010857	0.016868	0.010062	0.0065094	0.0071313	0.010091	0.024342	0.02425	0.033313	0.058551	0.056628	0.058977	0.052476	0.026138	0.036727	0.016798	0.0069401	0.0013548	0.0085868	0.035045	0.04533	0.031503	0.019204	0.0089642	0.010277	0.01374	0.013342	0.03095	0.031468	0.0020791	0.012058	0.00085191	0.012178	0.023378	0.028779
0.017357	0.0087203	0.0129	0.0024323	0.0038659	0.0052996	0.0076488	0.0078617	0.0089902	0.0079825	0.0011764	0.0068504	0.00068675	0.0027624	0.010789	0.016985	0.0067012	0.0006899	0.0059701	0.0057572	0.012461	0.011148	0.02601	0.060403	0.074349	0.085854	0.078437	0.064307	0.03156	0.03513	0.02161	0.0264	0.031496	0.023164	0.022462	0.0098571	0.0076286	0.014861	0.0089701	0.0097379	0.0023769	0.013576	0.029048	0.030787	0.039545	0.027551	0.026238	0.035301	0.023001	0.016195
0.010572	0.012311	0.013135	0.0096854	0.0031845	0.0024819	0.0045259	0.0035182	0.0046467	0.0046008	0.0089655	0.0032594	0.013128	0.015477	0.0080606	0.0030856	0.002383	0.014498	0.0054308	0.011627	0.00012213	0.0071099	0.0054918	0.004484	0.012326	0.011624	0.0057332	0.0028944	0.0081841	0.0060669	0.017877	0.013207	0.021354	0.00020484	0.002554	0.0012411	0.0084731	0.032185	0.01897	0.0030951	0.020616	0.018998	0.0060887	0.0031588	0.0017252	0.0045913	0.033186	0.030042	0.031475	0.044201
0.018185	0.015836	0.0048238	0.0047315	0.0073859	0.017364	0.019103	0.014433	0.0042704	0.003873	0.0046963	0.019253	0.0015916	0.0035149	0.00055539	0.0052253	0.0077589	0.0049663	0.020438	0.0081388	0.016368	0.00822	0.012585	0.00932	0.009107	0.014082	0.010817	0.0078578	0.0067293	0.0025491	0.0179	0.039661	0.032429	0.0090215	0.006145	0.027415	0.00077261	0.0035921	0.0058205	0.017891	0.013526	0.013739	0.0025273	0.0019581	0.038182	0.013065	0.00045481	0.025698	0.018587	0.024903
0.0036078	0.0030138	0.0029216	0.00038799	0.00029576	0.0022379	0.0093491	0.00059126	0.0060304	0.0044123	0.0088025	0.0098103	0.0034938	0.011215	0.0021524	0.0084366	0.0075248	0.01311	0.0023616	0.01173	0.020488	0.0054418	0.00075392	0.002372	0.0079117	0.003547	0.0090574	0.017084	0.016871	0.0040937	0.0043066	0.0095185	0.012357	0.015501	0.019561	0.02063	0.01535	0.014647	0.0057051	0.0043921	0.007962	0.0018958	0.0050398	0.016535	0.01034	0.0050113	0.014259	0.0051958	0.020347	0.028494
0.01097	0.0041635	0.0081358	0.0088384	0.010456	0.012075	0.0014856	0.0024934	0.021507	0.0087814	0.0058218	0.015069	0.0034542	0.010981	0.016567	0.025815	0.017362	0.0098243	0.0068648	0.0026846	0.016815	0.0086673	0.0081492	0.0061052	0.003756	0.0007965	0.010708	0.016719	0.00442	0.0079899	0.018042	0.018135	0.0072404	0.010384	0.0060029	0.013315	0.018901	0.015492	0.016949	0.026197	0.015608	0.0022721	0.017777	0.015244	0.0093531	0.0050824	0.01985	0.029523	0.0028807	0.0063668
0.0077173	0.014829	0.017667	0.014403	0.0056468	0.010743	0.008881	0.010499	0.0075395	0.0036645	0.011386	0.0078162	0.011876	0.013494	0.0087032	0.0079892	0.0033945	0.0095902	0.0072411	0.001822	0.0072229	0.0020246	0.019817	0.019299	0.017255	0.0078866	0.011336	0.011428	0.01976	0.023515	0.02727	0.028277	0.018298	0.011517	0.016651	0.014912	0.011953	0.0035189	0.009225	0.021035	0.0078199	0.0037603	0.0048888	0.0022224	0.0034837	0.022007	0.009213	0.0087002	0.021425	0.026826
0.011756	0.0060495	0.010414	0.0074547	0.006021	0.0085546	0.0041705	0.013317	0.017681	0.019606	0.012373	0.014906	0.013167	0.0053251	0.013962	0.033282	0.023303	0.0044733	0.011279	0.016865	0.00078272	0.014913	0.0027982	0.0016872	0.014885	0.0076525	0.018806	0.002649	0.0082344	0.0060167	0.0059244	0.00088166	0.0054348	0.0016765	0.0093981	0.022614	0.011719	0.0061944	0.0039686	0.0044841	0.0037815	0.015537	0.027837	0.00075823	0.018977	0.014002	0.0084161	0.011513	0.0045696	0.0099705
0.0064838	0.0058154	0.0059076	0.0019347	0.0051766	0.01534	0.015737	0.01766	0.016227	0.01754	0.025262	0.013452	0.011713	0.008448	0.0051833	0.004185	0.0062833	0.011258	0.0029928	0.011445	0.015502	0.020173	0.0043952	0.013338	0.018313	0.013217	0.023381	0.012791	0.0017653	0.0028938	0.00097053	0.016517	0.036751	0.010598	0.0079259	0.012918	0.011485	0.0066941	0.0051156	0.0090148	0.013074	0.0094165	0.0059674	0.0028234	0.00059493	0.0072166	0.024519	0.01222	0.0019102	0.0044438
0.017391	0.021757	0.020018	0.024382	0.0079942	0.0035102	0.017029	0.0021674	0.014467	0.018832	0.0012234	0.0086398	0.030706	0.029577	0.012273	0.010229	0.0069647	0.019264	0.027292	0.019143	0.011606	0.01475	0.0090439	0.012798	0.018078	0.0038274	0.015211	0.011031	0.014175	0.0022124	0.0088662	0.025439	0.025226	0.028065	0.014263	0.0023083	0.014302	0.011038	0.0016875	0.0087807	0.013756	0.010186	0.023096	0.040889	0.0092418	0.028866	0.021938	0.007077	0.0065636	0.017943
0.023872	0.024574	0.020699	0.013466	0.021799	0.026774	0.0171	0.011699	0.013622	0.013104	0.031203	0.02336	0.010634	0.004928	0.026078	0.035631	0.02199	0.016283	0.0072202	0.00304	0.011372	0.023977	0.016134	0.017447	0.0010597	0.010612	0.015893	0.029413	0.023402	0.0012258	0.019618	0.042905	0.029875	0.0067725	0.018461	0.0028087	0.0018612	0.013245	0.017304	0.0057967	0.0071129	0.020023	0.01981	0.0081744	0.023646	0.022028	0.013391	0.018487	0.016258	0.0091469
0.0010536	0.0034318	0.002764	0.023914	0.017903	0.010975	0.0043536	0.023673	0.020408	0.017448	0.0096053	0.010003	0.00028109	0.0047665	0.0041758	0.0060991	0.012295	0.01666	0.014921	0.014403	0.012664	0.01184	0.0058291	0.0010386	0.0081498	0.018313	0.020237	0.0050696	0.011265	0.0067799	0.015112	0.019782	0.0055307	0.00078579	0.016701	0.019235	0.002035	0.0025531	0.026837	0.016552	0.0013857	0.0088021	0.014387	0.0004739	0.0035856	0.0048985	0.008958	0.006914	0.0067266	0.0099914
[truncated: 149 more columns]

## Sheet: Figure 2 v
0.011002	0.0047429	0.010386	0.0038221	0.0015306	0.0090047	0.0057977	0.0047269	0.0027526	0.0029079	0.0054818	0.0044391	0.0055099	0.0032238	0.0036842	0.0044003	0.0036346	0.009338	0.015597	0.0026295	0.0051498	0.012319	0.021929	0.018722	0.016431	0.010477	0.027413	0.038854	0.042666	0.011992	0.011227	0.0083247	7.0337e-05	0.0041929	0.00068605	0.0014517	0.0035811	0.0020674	0.00039159	0.0014624	0.0057066	0.00024704	0.020849	0.010018	0.0025439	0.011549	0.016893	0.019794	0.015677	0.014307
0.0088543	0.0062576	0.0070202	0.0047264	0.00090901	0.0068573	0.008533	0.0019982	0.014055	0.0023087	0.015847	0.0031791	0.00088757	0.0041505	0.0014926	0.0023248	0.0033956	0.0068251	0.0023974	0.0096597	0.0070684	0.00020465	0.0049376	0.0035669	0.003417	0.0081499	0.021907	0.028162	0.017324	0.0012998	0.0095366	0.017016	0.022054	0.017937	0.017482	0.014585	0.0098579	0.0094028	0.00051274	0.0034092	0.0065117	0.014296	0.014146	0.016743	0.0068275	0.0085087	0.015683	0.022857	0.022707	0.021032
0.015252	0.014486	0.0012331	0.0013583	0.0015082	0.0023092	0.0057753	0.0071459	0.0048544	0.0028681	0.0097318	0.0022523	0.0057592	0.0037729	0.00056584	0.009871	0.0039174	0.0071191	0.0042172	0.0055879	0.016114	0.0019204	0.0092212	0.011513	0.00084423	0.0043511	0.012436	0.025404	0.027385	0.0017632	0.010463	0.0023789	0.001128	0.0078774	0.0065068	0.013376	0.016888	0.0057519	0.0089589	0.014913	0.00041934	0.0030875	0.0034765	0.01004	0.014468	0.017675	0.012642	0.020427	0.02577	0.017686
0.00307	0.0020045	0.013756	0.012386	0.0085738	0.01538	0.02255	0.011712	0.0037017	0.0035518	0.0024864	0.003767	0.004628	0.0049824	0.012568	0.0026524	0.0060425	0.013211	0.0069526	0.0031352	0.010609	0.013506	0.00099266	0.0063359	0.0071015	0.0061709	0.025853	0.029665	0.027679	0.018672	0.007728	0.0069677	0.0038634	0.0017851	0.0080439	0.01827	0.013237	0.014308	0.00049035	0.014924	0.011112	0.00094008	0.0083705	0.024395	0.022414	0.010057	0.019368	0.031119	0.024866	0.022275
0.023165	0.024536	0.01675	0.024225	0.013388	0.0040771	0.006149	0.0035577	0.0014751	0.0062026	0.004939	0.0020425	0.0034185	0.0095488	0.00037207	0.0057153	0.0089224	0.015791	0.017473	0.0022085	0.0034399	0.0035952	0.0011324	0.0064703	0.0038736	0.014094	0.022484	0.03118	0.025531	0.00065586	0.018725	0.015524	0.0037772	0.0054584	0.0092758	0.014619	0.00012584	0.0079586	0.012338	0.020733	0.02272	0.022264	0.028218	0.026847	0.019068	0.020749	0.022736	0.017398	0.023351	0.030831
0.0015665	0.0037714	0.0012667	0.0099668	0.00055905	0.0037607	0.0051313	0.00051711	0.010314	0.0013086	0.0032896	0.006186	0.0051153	0.0014487	0.0025195	0.017934	0.00099898	0.0029853	0.0071079	0.0037232	0.0011265	0.0036064	0.01638	0.002797	0.0020313	0.0082848	0.018505	0.021707	0.013617	0.0070534	0.0025624	0.0030807	0.0044513	0.0066903	0.011118	0.011273	0.022415	0.017687	0.016012	0.011894	0.02975	0.033262	0.020905	0.010684	0.0074827	0.018929	0.01939	0.0082537	0.013292	0.016194
0.0033051	0.001624	0.00066749	0.0086377	0.006041	0.0058857	0.0078667	0.0064907	0.0038941	0.00053366	0.0054146	0.0020649	0.012123	0.0086109	0.0010048	0.0057377	9.4649e-05	0.0078793	0.00051034	0.0092052	0.014543	0.0014813	0.00019445	0.0063695	0.0050719	0.0012545	0.0099494	0.022917	0.034359	0.013756	0.0025736	0.0049006	0.010513	0.028674	0.0086878	0.0073172	0.016628	0.025633	0.01114	0.005802	0.0053469	0.01069	0.0056575	0.010696	0.0035266	0.01711	0.01696	0.019251	0.022153	0.021088
0.0015889	0.0043594	0.0029834	0.0023598	0.0099971	0.0022124	0.001752	0.0073951	0.0060191	0.00054486	0.0035723	0.0098258	0.00021005	0.0055479	0.0026461	0.0085943	0.013322	0.025375	0.013317	0.015297	0.016058	0.0088834	0.001404	0.00033317	0.0050101	0.0088275	0.025503	0.045795	0.032517	0.010693	0.0099274	0.011908	0.0074807	0.007323	0.0013718	0.00061451	0.0019905	0.0063992	0.0010803	0.021988	0.013598	0.011922	0.0035324	0.021998	0.020322	0.018036	0.027042	0.029638	0.021249	0.027507
0.00037935	0.012283	0.022504	0.017465	0.0047979	0.0022012	0.0044874	0.0048232	0.0052836	0.00025088	0.0072233	0.0098146	0.0019374	0.00026159	0.0031634	0.0070573	0.00049331	0.0017982	0.0056759	0.015897	0.02154	0.023827	0.019398	0.018633	0.0044392	0.0048942	0.022744	0.035102	0.034031	0.010987	0.0056438	0.0021316	0.0096204	0.0048928	0.0023015	0.0073396	0.019397	0.010702	0.020012	0.018337	0.02429	0.022309	0.020023	0.024146	0.020639	0.016827	0.027358	0.021715	0.020955	0.019889
0.019617	0.0097011	0.0047921	0.00066953	0.0038712	0.01165	0.0053917	0.0057499	0.0023346	0.00095863	0.0069069	0.0018688	0.0022538	0.0039349	0.0028695	0.0036891	0.0017028	0.0033786	0.0050544	0.0030354	0.0028855	0.0067029	0.0074685	0.0067083	0.0038118	0.0033567	0.014188	0.035091	0.034325	0.0091448	0.0090158	0.00059452	0.003528	0.0094816	0.0023127	0.0064352	0.020934	0.023836	0.0081217	0.0082025	0.00019253	0.016217	0.016983	0.017748	0.029195	0.017448	0.025233	0.024168	0.024018	0.015628
0.014857	0.0085983	0.0059003	0.0039193	0.006516	0.0017884	0.0032443	0.0014886	0.0046956	0.0046095	0.0059802	0.0076559	0.0041437	0.015238	0.0044065	0.0027624	0.0071585	0.0082293	0.0038225	0.0027415	0.001676	0.011902	0.01633	0.0070246	0.0019754	0.00092648	0.0038283	0.0082234	0.0032233	0.0061252	0.00318	0.0054661	0.0096427	0.015596	0.00079801	3.7746e-05	0.0087379	0.016217	0.019119	0.015002	0.01119	0.014092	0.013637	0.012571	0.019135	0.018375	0.020056	0.028451	0.028607	0.023269
0.0098734	0.0011786	0.00019205	0.011865	0.0059168	0.0015573	0.011415	0.0042464	0.0028758	0.0076087	0.0059329	0.007614	0.0096004	0.0079246	0.0025867	0.0036667	0.0035115	0.0018318	0.0044284	0.00092161	0.00657	0.0036507	0.0062702	0.0042893	0.0010876	0.0018532	0.0089779	0.026219	0.039796	0.015226	0.0023244	0.010109	0.010264	0.014082	0.023087	0.016528	0.013937	0.024163	0.013637	0.017455	0.018525	0.023564	0.024634	0.036692	0.033185	0.022964	0.026476	0.034261	0.031364	0.029383
0.010495	0.0048519	0.0095848	0.0085193	0.0010452	0.00063058	0.0080696	0.0051731	0.0050476	0.00090601	0.011132	0.005489	0.0044265	0.0042713	0.015713	0.011285	0.00044853	0.014966	0.0019982	0.0018138	0.0056657	0.0091779	0.0093332	0.0085729	0.0029298	0.0048495	0.016901	0.013084	0.018422	0.0045336	0.0041666	0.0061529	0.023093	0.028741	0.035305	0.019897	0.024629	0.020817	0.023719	0.031504	0.025251	0.019607	0.027087	0.037009	0.037774	0.035488	0.027098	0.025117	0.019779	0.034277
0.0017009	0.0036819	0.009596	0.012803	0.0016902	0.01008	0.011145	3.6773e-06	0.021209	0.019228	0.0013689	0.00029814	0.0080969	0.0021486	0.013595	0.0097834	0.0096335	0.00093864	0.0043993	0.0030802	0.0068976	0.0030179	0.0093444	0.014382	0.0072135	0.015609	0.0066085	0.01643	0.031839	0.0094052	0.0069244	0.011962	0.023714	0.017156	0.027687	0.03242	0.022504	0.015641	0.020374	0.019308	0.017632	0.0092427	0.022521	0.02054	0.03748	0.034583	0.027109	0.032147	0.038101	0.041309
0.010845	0.0067224	0.0096072	0.028073	0.026702	0.01343	0.0083972	0.014961	0.017558	0.02107	0.022751	0.015887	0.0087184	0.017113	0.0096393	0.0046066	0.00012096	0.023533	0.022467	0.011942	0.013928	0.0055382	0.011187	0.01653	0.020347	0.00066609	0.011996	0.019165	0.031218	0.012446	0.011513	0.025096	0.023726	0.0092324	0.01366	0.02236	0.02099	0.016262	0.015807	0.024507	0.031987	0.040688	0.035655	0.036421	0.038102	0.038257	0.037192	0.030022	0.037502	0.039489
0.010223	0.0012233	0.0077873	0.0015339	0.0096237	0.0076428	0.0038307	0.0021175	0.0050568	0.0067379	0.009945	0.011931	0.0017106	0.0015607	0.0081246	0.0064488	0.0011109	0.00025967	0.0059991	0.0058492	0.0047838	0.0033007	0.012724	0.0017695	0.0008272	0.00084859	0.0044947	0.0099985	0.038226	0.020064	0.0099985	0.00052734	0.01275	0.012906	0.0029902	0.016268	0.010625	0.022072	0.021617	0.019025	0.024369	0.019946	0.0081996	0.027276	0.023159	0.018736	0.028962	0.033695	0.03324	0.031564
0.01054	0.00031901	0.00077946	0.011311	0.0020055	0.0052125	0.004703	0.003692	0.0059835	0.0014906	0.0011061	0.013468	0.0084356	0.0011747	0.0029478	0.01531	0.014245	0.0076861	0.0090621	0.0036001	0.0026587	0.020514	0.0090728	0.010144	0.0078574	0.0095386	0.0020645	0.017006	0.018377	0.015475	0.014282	0.029391	0.020696	0.022988	0.018871	0.032454	0.036882	0.033069	0.036277	0.036433	0.03964	0.034301	0.025606	0.026066	0.032935	0.030649	0.035993	0.043778	0.033251	0.033407
0.0074992	0.011622	0.0059786	0.0045472	0.015378	0.0058341	0.020333	0.010417	0.010572	0.0095069	0.018512	0.018362	0.0013188	0.0078774	0.0038746	0.011354	0.012425	0.0098335	0.010904	0.01106	0.017318	0.0061821	7.1296e-05	0.01046	0.0093945	0.028471	0.020081	0.0010102	0.029658	0.020652	0.006664	0.0175	0.02437	0.026661	0.015525	0.028497	0.03201	0.03186	0.01401	0.0089769	0.018593	0.026377	0.020124	0.019974	0.029285	0.024557	0.0122	0.042569	0.038451	0.031892
0.025821	0.021399	0.0093468	0.0040089	0.0093521	0.0036152	0.0062065	0.006461	0.00448	0.0076871	0.0087578	0.0025044	0.0038804	0.0032886	0.0084634	0.0064824	0.0017549	0.017779	0.013357	0.0051035	0.0035967	0.0098554	0.016725	0.0057032	0.00055561	0.0040678	0.007984	0.028276	0.03514	0.022167	0.0014872	0.0089667	0.02377	0.0224	0.032321	0.014165	0.018288	0.020274	0.021955	0.018143	0.024707	0.043479	0.041498	0.038297	0.015563	0.024873	0.032353	0.046547	0.053111	0.04228
0.027053	0.011339	0.0032544	0.011955	0.0014288	0.010434	0.0112	0.0052515	0.0054068	0.00023632	0.006938	0.0069448	0.0064844	0.00068992	0.0032866	0.0028315	0.0054282	0.0095507	0.019777	0.029698	0.016425	0.019022	0.01521	0.0077358	0.0081962	0.00019345	0.010414	0.023076	0.02811	0.009338	0.0036346	0.0221	0.018899	0.018444	0.02043	0.0031903	0.012196	0.02822	0.028375	0.016324	0.0088494	0.03525	0.028081	0.030372	0.040905	0.04167	0.041825	0.048389	0.047934	0.042596
0.0037588	0.012454	0.0049741	0.0040313	0.013647	0.017464	0.013042	0.0043472	0.015184	0.022663	0.027396	0.024805	0.023129	0.016875	0.001585	0.0095566	0.021614	0.014445	0.009412	0.0056	0.0063656	0.0086571	0.0066762	0.0047653	0.0033246	0.007142	0.010708	0.013299	0.021994	0.013599	0.010665	0.022112	0.023182	0.023643	0.016474	0.018765	0.029907	0.043796	0.036322	0.024269	0.022594	0.018782	0.036638	0.036793	0.042442	0.041376	0.045804	0.040771	0.03177	0.045049
0.0037476	0.0060337	0.0048027	0.010756	0.012437	0.014729	0.015495	0.011377	0.0011567	0.0068051	0.0084863	0.0080312	0.0054399	0.0089521	0.012769	0.012009	0.015827	0.019034	0.0069818	0.015682	0.019499	0.018129	0.013096	0.012031	0.0094393	0.014172	0.0015101	0.011457	0.033581	0.017861	0.01739	0.022123	0.016175	0.023349	0.030218	0.035561	0.012523	0.017561	0.034806	0.027637	0.028708	0.03161	0.039701	0.045349	0.048862	0.040167	0.045205	0.038951	0.042464	0.047196
0.0075551	0.012593	0.0078657	0.01565	0.015806	0.0089418	0.0078764	0.0077265	0.019173	0.0086474	0.018263	0.010484	0.014912	0.00011316	0.01217	0.0086634	0.015533	0.021181	0.0054671	0.0053639	0.014974	0.010241	0.00032049	0.00016522	0.00029522	0.0031971	0.009761	0.009615	0.033264	0.021817	0.0082459	0.020608	0.01405	0.022139	0.026567	0.027943	0.015891	0.03039	0.027493	0.024292	0.016512	0.026128	0.037881	0.045361	0.040023	0.036211	0.029041	0.044456	0.053461	0.037442
0.0023783	0.012604	0.0094027	0.0049804	0.0031041	0.0055961	0.0073712	0.01393	0.0011791	0.007743	0.0033207	0.005069	0.010955	0.015688	0.0067394	0.0017013	0.011576	0.0041024	0.015244	0.0010803	0.0088406	0.018151	0.0039632	0.013582	0.0036609	0.0028953	0.0024348	0.020895	0.036	0.025468	0.0066966	0.0056657	0.024742	0.025202	0.017728	0.0093386	0.013766	0.016363	0.022622	0.018505	0.020186	0.029496	0.035145	0.031638	0.025079	0.040494	0.043701	0.031649	0.04157	0.049965
0.0061554	0.0029484	0.0033104	0.0016346	0.0011796	0.0004193	0.0085807	0.0016454	0.0061339	0.0050076	0.001551	0.0010905	0.00059064	0.013563	0.014329	0.0056341	0.0076204	0.0077757	0.012203	0.0080862	0.010683	0.0053362	0.001824	0.0080969	0.014051	0.0065462	0.0128	0.022715	0.041482	0.040411	0.0011922	0.017884	0.018039	0.017584	0.023538	0.033153	0.019271	0.031328	0.032093	0.030723	0.031183	0.032864	0.034546	0.043247	0.059576	0.055154	0.036083	0.041121	0.043107	0.050282
0.0015665	0.0038527	0.0046129	0.0020163	0.0033869	0.0031771	0.0066893	0.010812	0.003071	0.0083758	0.011583	0.023335	0.019523	0.0038089	0.0030486	0.0032039	0.010378	0.018773	0.0048904	0.0053508	0.018629	0.025193	0.013446	0.022146	0.0091789	0.011165	0.0063797	0.025757	0.04025	0.027277	0.0049225	0.003162	0.0055382	0.012407	0.015309	0.025535	0.030573	0.026456	0.018677	0.023715	0.028143	0.033486	0.035778	0.036544	0.041277	0.033802	0.051048	0.053339	0.051358	0.059448
0.0021068	0.00073615	0.0094363	0.0090241	0.0042912	0.010818	0.010668	0.0001633	0.0015178	0.014185	0.016172	0.015717	0.016177	0.003199	0.0067058	0.00014187	0.0036487	0.0081032	0.012836	0.014517	0.013452	0.011166	0.00088606	0.0083602	0.0082746	0.016364	0.0058385	0.022388	0.037797	0.030013	0.003306	0.0078356	0.024775	0.029814	0.029664	0.018833	0.021734	0.020669	0.018383	0.035323	0.038226	0.033802	0.047691	0.047847	0.034878	0.026184	0.037326	0.047552	0.059609	0.052746
0.0052063	0.0087131	0.0015388	0.0056355	0.0033494	0.0038196	0.0012229	0.0044255	0.0088469	0.0065554	0.023202	0.021831	0.0061174	0.0026105	0.0076102	0.0028773	0.018945	0.022153	0.0079645	0.0072043	0.010106	0.0090407	0.005839	0.013013	0.014694	0.0078307	0.0026952	0.0022348	0.011235	0.018709	0.011229	0.023716	0.012885	0.025247	0.017163	0.019149	0.019609	0.020985	0.023277	0.035334	0.026944	0.021606	0.028781	0.030462	0.033669	0.036877	0.037032	0.041765	0.043141	0.051841
0.003655	0.0013777	0.0024397	0.019074	0.00030154	0.006555	8.9967e-06	0.015423	0.022292	0.013903	0.0058181	0.0040975	0.0064338	0.022458	0.018951	0.017276	0.013464	0.016976	0.0046188	0.013319	0.0049293	0.0096622	0.017142	0.0075313	0.0028038	0.011504	0.004335	0.00052302	0.0066459	0.0035801	0.018079	0.0032803	0.025103	0.03655	0.017174	0.025569	0.037017	0.041139	0.031833	0.033209	0.022988	0.043591	0.037948	0.03444	0.051992	0.047874	0.040705	0.042997	0.050476	0.06467
0.0051921	0.008094	9.4768e-06	0.00075078	0.00090069	0.0038322	0.0082599	0.0022659	0.0030773	0.0035378	0.0027775	0.0056793	0.016821	0.017587	0.011943	0.0075211	0.018968	0.0096627	0.00463	0.0032594	0.00036287	0.015472	0.019289	0.022496	0.016853	0.021586	0.018995	0.018234	0.0077085	0.0034277	0.017785	0.019771	0.022063	0.018556	0.010471	0.024665	0.022989	0.020397	0.036728	0.043292	0.050161	0.046654	0.040096	0.040861	0.037354	0.037204	0.066046	0.056741	0.045605	0.057967
0.0033416	0.0019656	0.0024621	0.00043441	0.0027726	0.0059796	0.0067453	0.0004237	0.0005736	0.0050748	0.010418	0.012099	0.0067613	0.0077318	0.0081869	0.0029547	0.0024996	0.0035704	0.016238	0.0093741	0.00084663	0.0054121	0.01808	0.005874	0.010456	0.022208	0.0011357	0.030278	0.037142	0.03363	0.0010112	0.0097114	0.021463	0.017957	0.019332	0.029864	0.042227	0.051538	0.023005	0.026518	0.033692	0.032626	0.036445	0.048197	0.05415	0.054306	0.059954	0.055226	0.051414	0.05218
0.0030252	0.0081163	0.0043043	0.0081217	0.0015631	0.0034696	0.00095811	0.0041651	0.015307	0.0028485	0.0081864	0.0071157	0.0043311	0.0014346	0.015323	0.0063228	0.0086143	0.0034375	0.011522	0.0037373	0.0077095	0.006644	0.0016113	0.010922	0.0028374	0.0031109	0.0093643	0.024774	0.042624	0.01958	0.0035552	0.0094174	0.0098779	0.012475	0.031551	0.010344	0.024537	0.021946	0.020575	0.026224	0.023937	0.045761	0.05141	0.044546	0.047753	0.047908	0.051725	0.043336	0.052036	0.042426
0.0036244	0.0019433	4.3065e-05	0.0041656	0.0031002	0.0038658	0.0042187	0.0049789	0.004942	0.0041817	0.0073887	0.014868	0.0022061	0.0013008	0.0046528	0.0025161	0.002666	0.0052573	0.0069331	0.0029878	0.0068052	0.0090967	0.012914	0.0021895	0.0035601	0.011549	0.0011133	0.01225	0.023691	0.017127	0.013546	0.0030836	0.0092787	0.0192	0.032783	0.02775	0.029431	0.029586	0.019671	0.032033	0.030052	0.036312	0.037993	0.043947	0.048069	0.046699	0.053873	0.057385	0.049606	0.053423
0.0049317	0.0053922	0.0058526	0.01028	0.0070787	0.0011304	0.00054537	0.0063238	0.0070894	0.0049624	0.0046533	0.0093862	0.019917	0.00067921	0.0063223	0.0070825	0.004791	0.0023833	0.015356	0.00483	0.018413	0.0097182	0.015672	4.2068e-05	0.0023282	0.0072875	0.00011856	0.025972	0.051757	0.036038	0.0086742	0.0085243	0.013562	0.029892	0.03554	0.051261	0.041955	0.02441	0.011747	0.035401	0.038914	0.027777	0.045023	0.044873	0.045334	0.03786	0.056325	0.058312	0.05572	0.063505
0.0054331	0.0072344	0.002812	0.0051035	0.015635	0.0051089	7.6173e-05	0.0090815	0.00038671	0.007561	0.0080215	0.005251	0.0022285	0.018863	0.0083374	0.0094081	0.0049858	0.0078876	0.0068222	0.013996	0.013847	0.012476	0.0083588	0.008514	0.024233	0.014318	0.01783	0.010701	0.026111	0.017715	0.020587	0.014639	0.0025872	0.021969	0.025786	0.026857	0.032505	0.029914	0.026407	0.038465	0.045639	0.03786	0.043814	0.041833	0.036495	0.04428	0.044435	0.068089	0.06153	0.046732
0.0028179	0.0038887	0.0086216	0.010608	0.0022182	0.0017632	0.0016132	0.0021988	0.011384	0.018253	0.0055912	0.016733	0.015362	0.010635	0.012316	0.0060624	0.0040814	0.012171	0.022397	0.015534	0.0077543	0.011572	0.016915	0.011272	0.0028822	0.011888	0.015095	0.017709	0.038612	0.025944	0.012971	0.017698	0.0080916	0.026863	0.016337	0.018933	0.040757	0.038166	0.042593	0.038171	0.034053	0.040008	0.054201	0.050389	0.045051	0.056498	0.062146	0.051925	0.057269	0.06719
0.0019135	0.004205	0.010464	0.0032949	0.008333	0.0024981	0.0052866	0.00086418	0.0010195	0.016128	0.0037714	0.0015665	0.0049975	0.0072889	0.017515	0.0048529	0.0050626	0.0063841	0.0083705	0.012798	0.013259	0.015245	0.0074656	0.0018226	0.0010739	0.0061004	0.00045732	0.016172	0.033108	0.025018	0.0019734	0.02992	0.029465	0.033588	0.045341	0.022607	0.031612	0.021391	0.024293	0.038182	0.034064	0.016824	0.038343	0.051621	0.061847	0.07543	0.06704	0.073299	0.072844	0.068422
0.012419	0.013484	0.0077284	0.017344	0.0077338	0.011246	0.009265	0.010641	0.013238	0.015529	0.02606	0.016755	0.0050086	0.00063443	0.0090241	0.0018498	0.016953	0.0015125	0.00044708	0.0061115	0.010218	0.019223	0.019989	0.009158	0.0013787	0.015877	0.009929	0.014025	0.028214	0.01585	0.015433	0.029016	0.017574	0.0014964	0.016359	0.032689	0.034065	0.030558	0.031018	0.037278	0.056354	0.053152	0.042016	0.03912	0.040801	0.051637	0.057286	0.053779	0.053934	0.07301
0.016985	0.0015709	0.0026363	0.00087586	0.0089657	0.014004	0.0029308	0.0030807	0.0086712	0.013709	0.00593	0.0021545	0.0044406	0.0064216	0.007487	0.0033494	0.0019788	0.0027487	0.0062556	0.0082365	0.0080813	0.0073328	0.01878	0.014968	0.015733	0.020161	0.014823	0.0039427	0.010196	0.022248	0.0013406	0.013158	0.027046	0.031474	0.030408	0.036667	0.052082	0.043387	0.034692	0.037289	0.038665	0.035768	0.046605	0.058052	0.065837	0.063245	0.067673	0.057757	0.076528	0.074853
0.0093444	0.005527	0.012634	0.0069906	0.0034837	0.018028	0.040762	0.014971	0.0037996	0.014966	0.012675	0.0082327	0.010219	0.0076277	0.0056467	0.012516	0.011145	0.015268	0.012348	0.019517	0.006239	0.018025	0.0059734	0.010096	0.010556	0.00027471	0.024229	0.020411	0.030327	0.039022	0.0013294	0.026902	0.030719	0.017752	0.03164	0.03729	0.043243	0.03699	0.043859	0.039131	0.050273	0.046766	0.046006	0.048908	0.050284	0.080651	0.090877	0.066008	0.066164	0.076084
0.010554	0.011314	0.002574	0.0060862	0.00505	0.020154	0.031596	0.03083	0.023656	0.0036633	0.013277	0.0094646	0.011756	0.012827	0.0090149	0.0042873	0.0056633	0.00032541	0.011421	0.0048572	0.015134	0.0069881	0.0074432	0.00057405	0.0098792	0.0060619	0.0114	0.00086851	0.019634	0.02131	0.006201	0.0058561	0.037751	0.031801	0.043554	0.037911	0.030131	0.020521	0.042344	0.050434	0.048758	0.05166	0.044491	0.03427	0.029847	0.062962	0.059761	0.051981	0.059156	0.062668
0.015702	0.016773	0.0038235	0.003363	0.0056492	0.043337	0.011747	0.018315	0.0041126	0.0042625	0.001386	0.020462	0.0096311	0.0018103	0.0053172	0.0046037	0.017271	0.0024728	0.018192	0.014075	0.0062956	0.01347	0.015456	0.0023939	0.020244	0.024362	0.026343	0.0090971	0.03061	0.024657	0.0077157	0.0014569	0.016093	0.02754	0.039598	0.036396	0.027396	0.042505	0.037473	0.039764	0.046328	0.052587	0.042671	0.053813	0.062818	0.04863	0.050006	0.039786	0.064965	0.080074
0.012357	0.018005	0.0071692	0.040279	0.041955	0.019521	0.0071848	0.0076452	0.016956	0.0079134	0.0056219	0.012234	0.013304	0.0061354	0.0031698	0.010413	0.010569	0.01225	0.0026393	0.015307	0.018514	0.011955	0.00081896	0.0042138	0.021454	0.0011566	0.0099849	0.0095299	0.023274	0.044787	0.014113	0.018696	0.011527	0.029077	0.028927	0.041596	0.042972	0.047705	0.050912	0.030314	0.033826	0.039476	0.043293	0.052909	0.051233	0.051693	0.077789	0.064821	0.065282	0.07093
0.017845	0.030202	0.036456	0.018905	0.017529	0.0085233	0.028816	0.034154	0.0044548	0.021395	0.023991	0.014076	0.0096535	0.022016	0.056657	0.046741	0.020956	0.012871	0.0072281	0.01074	0.01822	0.00098006	0.019006	0.010306	0.021137	0.011367	0.03319	0.002522	0.0025107	0.0081538	0.0012846	0.010285	0.0036035	0.024511	0.025582	0.03886	0.040541	0.049852	0.042683	0.023306	0.044214	0.033993	0.035674	0.050173	0.049718	0.045906	0.062236	0.080702	0.085129	0.082538
0.010204	0.021036	0.0034847	0.0076569	0.0059207	0.0057655	0.0074413	0.0064469	0.011403	0.0030082	0.0023351	0.011646	0.011496	0.0034112	0.010891	0.012572	0.0005201	0.0066489	0.0093756	0.010752	0.0046572	0.030138	0.02632	0.024944	0.0022051	0.0049693	0.0025049	0.0081479	0.008603	0.0069219	0.0036094	0.011394	0.0018784	0.023301	0.032917	0.018729	0.010644	0.030636	0.018279	0.01996	0.041479	0.048653	0.038433	0.048964	0.055223	0.054157	0.061942	0.051416	0.058895	0.066985
0.025452	0.016446	0.021785	0.01583	0.010182	0.017656	0.0056925	0.0020868	0.0038668	0.0055479	0.0029566	0.0028067	0.00052058	0.0083052	0.014564	0.0006812	0.0057193	0.0055694	0.00084183	0.011515	0.025399	0.03562	0.005125	0.011504	0.027219	0.017297	0.002084	0.015972	0.0067608	0.014235	0.0085865	0.023917	0.01919	0.00072943	0.021331	0.02759	0.037512	0.043771	0.043926	0.039809	0.050035	0.052021	0.054923	0.06637	0.070493	0.06668	0.069277	0.084386	0.075081	0.063029
0.035817	0.0057538	0.025835	0.015614	0.0023414	0.0097104	0.022679	0.036867	0.025725	0.0063427	0.0058823	0.0028179	0.0072456	0.010758	0.00023196	0.0025235	0.014886	0.010769	0.012755	0.0034497	0.0026894	0.0099727	0.031181	0.0063052	0.024978	0.019945	0.020406	0.019035	0.01034	0.0071386	0.013397	0.01691	0.016454	0.0077597	0.0082201	0.023329	0.021043	0.023029	0.029898	0.026086	0.041806	0.025786	0.03174	0.038	0.041817	0.056316	0.059523	0.062119	0.065632	0.064261
0.020042	5.5739e-05	0.021763	0.0060424	0.0014371	0.0090888	0.010154	0.017323	0.0098437	0.012895	0.0084722	0.0031343	0.0015933	0.060514	0.081116	0.084933	0.071661	0.064492	0.055492	0.081587	0.020401	0.0098749	0.021017	0.0087354	0.0039321	0.01782	0.0030219	0.010501	0.0097411	0.00013075	0.0027274	0.02455	0.026842	0.036763	0.029594	0.041347	0.025327	0.033416	0.053714	0.052954	0.035713	0.037395	0.049147	0.05327	0.061665	0.075248	0.074793	0.078	0.070831	0.06
0.018094	0.0087832	0.026772	0.00068264	0.0037397	0.012895	0.001293	0.015342	0.006647	0.0019194	0.0075679	0.013521	0.0084887	0.0071181	0.0026958	0.00020073	0.015213	0.015369	0.0042324	0.0020211	0.0018658	0.0016464	0.0064381	0.0013466	0.024695	0.030649	0.00062903	0.016648	0.024734	0.019694	0.010994	0.012354	0.029294	0.023651	0.019229	0.0080926	0.048227	0.037091	0.035414	0.037096	0.026264	0.024283	0.052515	0.049314	0.058014	0.066714	0.054967	0.070687	0.06657	0.070387
0.025713	0.011824	0.0055649	0.0098491	0.019465	0.025113	0.0039062	0.0060093	0.0072685	0.019631	0.011852	0.0044727	0.0036171	0.0068241	0.0020966	0.0016415	0.018581	0.01538	0.012788	0.0099444	0.023828	0.0099391	0.00093373	0.0044095	0.0012335	0.00016275	0.015251	0.00076774	0.024722	0.018768	0.0039641	0.004431	0.018319	0.014812	0.016493	0.0090193	0.020161	0.044731	0.032068	0.032223	0.039704	0.033144	0.03452	0.045358	0.045208	0.045058	0.056199	0.07436	0.073905	0.071619
0.014409	0.013338	0.00054977	9.4685e-05	0.010736	0.0083398	0.0020864	0.0049882	0.010026	0.0089609	0.0094213	0.0022523	0.0021024	0.0059198	0.002413	0.0080614	0.011574	0.01295	0.008222	0.02089	0.032641	0.011129	0.019538	0.018773	0.0033553	0.010224	0.024418	0.0062625	0.038444	0.043782	0.020738	0.0068493	0.0049026	0.020011	0.026575	0.038023	0.039094	0.037113	0.025976	0.030709	0.025371	0.025831	0.028123	0.036519	0.069633	0.049952	0.041257	0.055756	0.069644	0.055761
0.013482	0.017905	0.01897	0.0044718	0.0094164	0.0013319	0.0021749	0.0020196	0.010409	0.0035402	0.0024135	0.0029244	0.0085675	0.0038346	0.0024242	0.0099037	0.0082279	0.0053498	0.0027401	0.0032082	0.0021374	0.008699	0.0091595	0.0090096	0.0055027	0.00014036	0.011306	0.016614	0.050945	0.041329	0.0054675	0.0050637	0.010712	0.033756	0.020178	0.039865	0.033916	0.040786	0.047655	0.03774	0.036369	0.056056	0.049497	0.049652	0.055301	0.053625	0.029365	0.046001	0.0605	0.071031
0.0088936	0.006297	0.019569	0.0084278	0.0046105	0.011169	0.0088776	0.0071964	0.00063247	0.0071911	0.018938	0.014815	0.0073356	0.0022975	0.0058044	0.011447	0.009156	0.0068645	0.014949	0.010826	0.0012107	0.013288	0.0064241	0.005969	0.0005896	0.0081106	0.014012	0.0071428	0.034149	0.047727	0.018884	0.0062956	0.030255	0.014846	0.020189	0.0093581	0.00066325	0.0115	0.02081	0.045991	0.023562	0.037451	0.058358	0.057293	0.047988	0.048143	0.057149	0.070121	0.070276	0.057614
0.02109	0.012694	0.0021092	0.0034852	0.013406	0.0038337	0.02138	0.010847	0.00062127	0.010537	0.0051935	0.00014971	0.00091573	0.0022863	0.0012155	0.007469	0.0018205	0.0044119	0.0073083	0.0020022	0.0061247	0.0026179	0.013149	0.018492	0.001863	0.0095784	0.0018684	0.019113	0.0064514	0.0046849	0.025683	0.018819	0.0205	0.017298	0.015318	0.03653	0.031802	0.023413	0.037302	0.016704	0.029677	0.021898	0.036397	0.048759	0.03457	0.051206	0.044037	0.031679	0.044958	0.045724
0.011007	0.0026125	0.0039515	0.00044465	0.0048724	0.012657	0.00030009	0.0035071	0.0079343	0.012662	0.0018367	0.0022805	0.0091443	0.019975	0.015853	0.0068474	0.011575	0.017523	0.01218	0.0074471	0.010344	0.0013382	0.0091175	0.0056053	0.0051448	0.0014191	0.0084964	0.00050894	0.010627	0.038854	0.025882	0.0077201	0.012882	0.023413	0.024789	0.020672	0.014724	0.02495	0.031209	0.019767	0.0058843	0.015195	0.030609	0.042667	0.040686	0.034126	0.03886	0.059462	0.051988	0.048787
0.0063987	0.0044178	0.0054978	0.00076486	0.017396	0.0044285	0.012201	0.00014379	0.0048943	0.019393	0.01436	0.0062366	0.012185	0.0071468	0.0055207	0.0093381	0.012545	0.0087331	0.020485	0.022777	0.019575	0.0059046	0.0017821	0.00050942	0.0061579	0.0071146	0.0049425	0.0047926	0.032285	0.05105	0.044181	0.0023619	0.014724	0.0075553	0.00022405	0.0087813	0.025721	0.02252	0.023285	0.023746	0.021154	0.026192	0.038556	0.050918	0.044665	0.063741	0.067558	0.060084	0.048643	0.065277
0.0070178	0.0056418	0.0018245	0.0010588	0.001843	0.015426	0.0042898	0.004445	0.010353	0.0047049	0.0024134	0.0062868	0.0043058	0.0029352	0.0055319	0.00019401	0.0078905	0.0031576	0.015308	0.0066134	0.01745	0.010891	0.0018912	0.014254	0.011052	0.0084605	0.0055641	0.01076	0.021591	0.017469	0.016093	0.00098383	0.0041855	0.0029888	0.030305	0.019474	0.021765	0.024667	0.022381	0.020095	0.02849	0.022236	0.037346	0.036891	0.045591	0.032928	0.034304	0.034459	0.025765	0.037823
0.0057859	0.0059358	0.012835	0.01299	0.025658	0.018489	0.010404	0.0090339	0.0018649	0.0014098	0.0073634	0.010876	0.017134	0.0093551	0.0046276	0.013938	0.019587	0.014249	0.0025021	0.014254	0.012883	8.3896e-05	0.017629	0.004351	0.0075527	0.0017579	0.016256	0.037164	0.0078471	0.02814	0.035003	0.0063516	0.012305	0.0020845	0.0083433	0.012161	0.013231	0.016744	0.0098799	0.030482	0.057494	0.05063	0.040714	0.040259	0.061166	0.068036	0.06758	0.067125	0.0743	0.067436
0.0046013	0.013607	0.017424	0.0029308	0.005764	0.010871	0.018045	0.0029416	0.010726	0.013323	0.011342	0.0081403	0.0011649	0.0043666	0.0058595	0.0038785	0.016546	0.016396	0.0135	0.01396	0.012895	0.02129	0.0067964	0.020074	0.022671	0.01245	0.0089434	0.0029951	0.012108	0.019583	0.015155	0.006668	0.012927	0.016134	0.026055	0.032619	0.013548	0.021332	0.027591	0.015539	0.034921	0.035686	0.042251	0.047595	0.051412	0.04699	0.034937	0.048521	0.090485	0.066226
0.0051532	0.0169	0.0015661	0.0016356	0.010727	0.01607	0.010732	0.0037611	0.013789	0.00082188	0.0015875	0.0072359	0.0040343	0.0035792	0.0034293	0.019148	0.013811	0.0042002	0.011069	0.0057315	0.013516	0.0048213	0.010775	0.0094043	0.024208	0.024058	0.030622	0.022843	0.012708	0.032084	0.029488	0.0069843	0.040405	0.043612	0.029118	0.026526	0.031259	0.020123	0.041031	0.058581	0.045004	0.038445	0.045314	0.050963	0.059358	0.067142	0.066993	0.064096	0.066082	0.072036
0.01033	0.01109	0.005747	0.013831	0.01215	0.0031449	0.010009	0.0063209	0.0017636	0.0044952	0.0089229	0.0045005	7.8169e-05	0.006337	0.0071026	0.010615	0.0074131	0.0045166	0.0022305	0.0073799	0.0053936	0.0049331	0.012922	0.0030068	0.0041621	0.010642	0.0077451	0.012478	0.019105	0.035735	0.039547	0.0012442	0.013559	0.015851	0.017837	0.015551	0.039511	0.029595	0.037991	0.032652	0.027009	0.022281	0.017554	0.034799	0.057233	0.044876	0.051135	0.052511	0.049919	0.066859
0.021306	0.026339	0.007872	0.0040546	0.007087	0.013041	0.0061768	0.0023648	0.0041938	0.0042012	0.0080186	0.022212	0.017179	0.014588	0.013217	0.011236	0.011697	0.020397	0.013228	0.0017866	0.025746	0.01583	0.0044615	0.0051542	0.013854	0.0018027	0.0043993	0.00338	0.012685	0.018939	0.01329	0.02074	0.016317	0.016778	0.043484	0.036619	0.031587	0.038457	0.035559	0.04304	0.034954	0.048538	0.046252	0.038168	0.04168	0.039699	0.072813	0.081819	0.079227	0.081824
0.018547	0.012899	0.0040411	0.005417	0.0041933	0.00068113	0.00038966	0.010005	0.0016157	0.0066538	0.011997	0.011847	0.014444	0.0081904	0.0034629	0.0055372	0.00011128	0.01461	0.011175	0.00088225	0.0056152	0.010653	0.018438	0.025307	0.026073	0.011579	0.022111	0.016773	0.012064	0.017707	0.016636	0.00060923	0.015413	0.027165	0.055092	0.037242	0.033429	0.055253	0.068531	0.060751	0.057244	0.049465	0.061827	0.054353	0.032535	0.047645	0.071909	0.059857	0.062759	0.053454
0.013348	0.00068065	0.013513	0.019161	0.0092456	0.0042129	0.0061992	0.015205	0.0023404	4.8868e-05	0.011398	0.013079	0.00080377	0.0073624	0.0047657	0.011259	0.0019535	0.0097382	0.025457	0.022561	0.0074574	0.0051713	0.0016644	0.0027579	0.008994	0.014032	0.0099149	0.0021356	0.00015462	0.0067092	0.023644	0.033255	0.014203	0.036942	0.02489	0.046408	0.049921	0.032985	0.029783	0.038485	0.050542	0.051918	0.03773	0.035137	0.044449	0.051318	0.054525	0.046441	0.056972	0.061705
0.018525	0.019285	0.0078384	0.0079883	0.0081382	0.01195	0.015457	0.01164	0.01179	0.0055308	0.009648	0.0048505	0.0083627	0.012485	0.0092836	0.017984	0.02058	0.023177	0.0080736	0.017406	0.030069	0.0027411	0.013577	0.0076292	0.0032018	0.010992	0.0047381	0.010387	0.0013601	0.03508	0.042554	0.030497	0.0099422	0.032375	0.023986	0.032991	0.037725	0.037575	0.023996	0.033917	0.038346	0.036975	0.040487	0.055596	0.043545	0.022642	0.047517	0.060185	0.047523	0.041574
0.0093584	0.0021841	0.010789	0.021015	0.0098783	0.0097284	0.0056112	0.0024096	0.023012	0.015843	0.0077582	0.012796	0.0071532	0.0036463	0.0028861	0.013723	0.01754	0.014643	0.003202	0.0042721	0.0089997	0.004572	0.0025856	0.0024524	0.010542	0.00028879	0.0029182	0.0061253	0.00073851	0.03751	0.044679	0.027434	0.0065261	0.01194	0.0084328	0.025373	0.035904	0.010425	0.014547	0.019585	0.037747	0.030272	0.044161	0.054692	0.049354	0.043101	0.040509	0.041885	0.067981	0.061727
0.00072355	0.0052247	0.0068324	0.011871	0.0034808	0.007045	0.0099415	0.0066932	0.0032223	0.00090025	0.0087101	0.0030617	0.0080799	0.01617	0.0080853	0.00091473	0.013272	6.1523e-06	0.0077908	0.010387	0.0068523	0.018904	0.0044446	0.011924	0.0133	0.014066	0.018493	0.0024085	0.0090383	0.01522	0.033377	0.022234	0.016984	0.02782	0.024008	0.029351	0.035305	0.031798	0.031343	0.037603	0.032874	0.038218	0.024945	0.022964	0.041431	0.062338	0.055474	0.043422	0.038695	0.032441
0.0078102	0.0012462	0.0034867	0.018941	0.0023063	0.011001	0.017255	0.021068	0.019996	0.0061076	0.00076153	0.0024427	0.0056497	0.0073309	0.0047395	0.0079466	0.0038294	0.0058157	0.0090227	0.014976	0.0047556	0.013456	0.022461	0.025973	0.0075129	0.020791	0.0044665	0.005449	0.0063029	0.0015754	0.0055936	0.014594	0.0083348	0.021728	0.01639	0.0064743	0.012428	0.024485	0.025251	0.040971	0.024951	0.025411	0.04754	0.021754	0.031981	0.061434	0.067387	0.042213	0.048472	0.057782
0.012648	0.0036764	0.0016901	0.012521	0.0019774	0.013729	0.0077811	0.015867	0.026089	0.0082326	0.0056555	0.0012082	0.011734	0.00059252	0.0047097	0.0088269	0.0013474	0.0045491	0.0050042	0.010647	0.0019471	0.0043117	0.0038566	0.0070637	0.012712	0.0055431	0.02645	0.010431	0.19858	0.18347	0.0087609	0.0031178	0.031654	0.021129	0.0087716	0.018692	0.043263	0.048301	0.030755	0.035488	0.032591	0.044344	0.031681	0.051369	0.060984	0.045271	0.05275	0.054736	0.068014	0.067559
0.012659	0.0079314	0.0059514	0.0057961	0.0099133	0.00090793	0.0035198	0.016161	0.014175	0.00578	0.0034885	0.0060798	0.0047039	0.0011917	0.0044568	0.0048484	0.0059139	0.0051482	0.0038571	0.003402	0.004778	0.0072738	0.0047834	0.011958	0.010892	0.0051268	0.0068026	0.014715	0.011818	0.018544	0.040057	0.011214	0.018543	0.02236	0.039912	0.032131	0.012755	0.028475	0.040228	0.040383	0.035654	0.035504	0.036881	0.033374	0.03475	0.036737	0.043911	0.071837	0.053377	0.052617
0.00046316	0.003365	0.0053513	0.011	0.0087136	0.00089674	0.0044036	0.0085208	0.0023156	0.011567	0.0062239	0.003697	0.0038522	0.0027064	0.0014162	0.0070646	0.00040951	0.0092062	0.00070932	0.018977	0.0037557	0.0067755	0.0035739	0.005121	0.0078517	0.01411	0.020674	0.021135	0.021595	0.012124	0.049201	0.036228	0.00097699	0.0065025	0.025884	0.030006	0.017955	0.011701	0.01796	0.026965	0.022848	0.023919	0.028652	0.026976	0.04056	0.038274	0.045143	0.04774	0.057966	0.06453
0.02733	0.0042917	0.0059729	0.0049074	0.0044524	0.0030817	0.00011992	0.004613	0.021553	0.021708	0.010572	0.023545	0.012714	0.0073756	0.001014	0.0079913	0.022185	0.020509	0.015781	0.00084804	0.0044952	0.0089229	0.001754	0.00099373	0.0078629	0.004356	0.014887	0.0061924	0.00054937	0.003873	0.034541	0.034386	0.00086526	0.014849	0.0060586	0.023914	0.042381	0.019952	0.028347	0.028502	0.012789	0.03217	0.028053	0.027903	0.049116	0.052628	0.062244	0.066367	0.065912	0.050808
0.0071994	3.0465e-05	0.0068333	0.01858	0.023384	0.0079758	0.011488	0.0092018	0.00020181	0.014902	0.02024	0.017338	0.0050953	0.020204	0.01212	0.011054	0.0058803	0.0029784	0.0075528	0.014117	0.014577	0.0055772	0.011226	0.0049722	0.0036016	0.0025362	0.011847	0.0052881	0.011242	0.004167	0.026901	0.0081289	0.03292	0.017584	0.0088164	0.043152	0.030794	0.019353	0.033852	0.038891	0.041792	0.038896	0.039662	0.046836	0.058893	0.058133	0.06134	0.05234	0.038762	0.012671
0.0084313	0.01408	0.018202	0.014085	0.0055961	0.0011683	0.0066163	0.0042147	0.013215	0.018858	0.0071059	0.010918	0.004191	0.0019049	0.0032808	0.0051088	0.0058691	0.0052725	0.002812	0.0095503	0.0057383	0.013638	0.006354	0.0017305	0.0084956	0.001937	0.0088061	0.0019424	0.0021748	0.010259	0.040623	0.038331	0.015231	0.02149	0.014671	0.0050156	0.030806	0.019059	0.032642	0.029135	0.026544	0.0444	0.023192	0.017549	0.044866	0.04197	0.034189	0.028546	0.027176	0.040149
0.0044752	0.013481	0.024317	0.0023832	0.0052797	0.010923	0.0035758	0.029366	0.015178	0.0026723	0.00099115	0.0080142	0.0011504	0.019006	0.013363	0.012908	0.012758	0.004063	0.0029976	0.011698	0.0057495	0.00041161	0.0014824	0.011708	0.0069809	0.0022534	0.0085122	0.016602	0.031711	0.0041446	0.032982	0.027028	0.0033403	0.020585	0.032642	0.032187	0.03631	0.017544	0.043946	0.041965	0.045172	0.044106	0.04121	0.053267	0.055558	0.042896	0.054038	0.049616	0.055569	0.059387
0.0080258	0.0046417	0.0013066	0.0060341	0.00099603	0.0041977	0.0037372	0.0055733	0.00817	0.00021969	0.017765	0.0017402	0.0045186	0.0043687	0.001167	0.018107	0.0051396	0.00050343	0.0011777	0.0081275	0.011864	0.018123	0.022551	0.0013437	0.0030787	0.0077577	0.0018095	0.017834	0.0045614	0.013594	0.043042	0.034036	0.0033624	0.0044222	0.0097655	0.020907	0.03449	0.032509	0.014354	0.035261	0.023209	0.0099368	0.010092	0.035577	0.041226	0.023986	0.030244	0.030705	0.03788	0.035899
0.0087701	0.0028218	0.0084703	0.0061841	0.00084623	0.0093745	0.019162	0.016571	5.8586e-05	0.012609	0.009102	0.0010176	0.017958	0.020249	4.2512e-05	0.0011079	0.0066767	0.010563	0.00088373	0.018434	0.0079081	0.014167	0.021036	0.0098998	0.0036778	0.0044381	0.010997	0.0056534	0.0064037	0.0022865	0.057984	0.072782	0.039973	0.0013649	0.029918	0.035262	0.024125	0.019093	0.025046	0.041072	0.04733	0.03833	0.022616	0.051763	0.049477	0.059703	0.036665	0.054216	0.054981	0.048728
0.0022051	0.0049693	0.0045142	0.0044858	0.0089082	0.013331	0.010018	0.0080371	0.0037095	0.0022441	0.0039253	0.00011323	0.010339	0.009579	0.0045463	0.0095844	0.0067398	0.0093311	0.0079552	0.00047568	0.015549	0.024554	0.006704	0.00077014	0.0036666	0.021822	0.021972	0.0025905	0.0070252	0.016641	0.02776	0.033098	0.0042894	0.028554	0.01284	0.0013982	0.021695	0.027954	0.02872	0.042303	0.042154	0.022777	0.038802	0.024918	0.045521	0.06887	0.046747	0.058804	0.062011	0.075289
0.0090976	0.019629	0.0024937	0.016376	0.001479	0.010484	0.0046192	0.012626	0.016748	0.0059174	0.015533	0.0010963	0.014674	0.0013505	0.0021564	0.0047128	0.015549	0.017841	0.016165	0.0083856	0.0021403	0.00015395	0.0085436	0.020298	0.0070124	0.021829	0.011609	0.015121	0.00032256	0.0026141	0.051248	0.086493	0.037815	0.017273	0.024448	0.044745	0.018044	0.00049926	0.0046218	0.0059041	0.017139	0.013327	0.041865	0.045987	0.037293	0.054233	0.038214	0.052102	0.058055	0.057295
0.035448	0.029799	0.0064498	0.0047686	0.016444	0.0080541	0.0030214	0.0034818	0.00028018	0.003837	0.0015455	0.00016955	0.0085306	0.0077704	0.012198	0.011133	0.0024378	0.016021	0.0039691	0.0068709	0.0012279	0.014506	0.018018	0.002304	0.0073421	0.0053611	0.0042957	0.011723	0.019503	0.012328	0.018887	0.030635	0.030174	0.021473	0.00065501	0.00905	0.0095105	0.010581	0.019587	0.038969	0.036071	0.037754	0.041571	0.028603	0.052257	0.025556	0.0061803	0.024036	0.035177	0.060053
0.011561	0.0019511	0.0064386	0.0081144	0.0021607	0.0016566	0.0039864	0.012681	0.012526	0.0032155	0.014962	0.020605	0.01221	0.0028988	0.012815	0.0047352	0.017082	0.02181	0.0054802	0.014175	0.014325	0.007761	0.0054695	0.00073656	0.0021653	0.015138	0.0043069	0.0020207	0.011331	0.014538	0.00065549	0.010786	0.00086503	0.012718	0.026606	0.02432	0.029053	0.0066252	0.063544	0.10795	0.12764	0.14519	0.15663	0.1458	0.11239	0.07104	0.045255	0.029845	0.049838	0.048162
0.021949	0.0089813	0.0015446	0.0032203	0.0085582	0.0026046	0.0079266	0.0038094	0.010684	0.0041198	0.0051907	0.0087029	0.008553	0.0065505	0.016798	0.014512	0.007343	0.0074553	0.0048586	0.0025671	0.010711	0.0081194	0.0045427	0.0068289	0.00034543	0.012097	0.020492	0.005694	0.0036111	0.0020373	0.057318	0.097752	0.076844	0.077299	0.067073	0.024192	0.093457	0.15587	0.14778	0.19585	0.18716	0.15069	0.13711	0.1626	0.1597	0.082342	0.026344	0.03535	0.045882	0.043291
0.0048957	0.00014243	0.0097731	0.00014778	0.0048807	0.017243	0.0061067	0.0068724	0.0073156	0.0041311	0.008864	0.0037981	0.0049021	0.0040979	0.0021116	0.0032317	0.019866	0.0068992	0.011022	0.012093	0.020488	0.014539	0.012863	0.024005	0.0043239	0.016686	0.0089069	0.0061966	0.0076916	0.0095482	0.038996	0.057456	0.056691	0.056841	0.082931	0.080639	0.050882	0.016851	0.0095494	0.037477	0.057468	0.025884	0.034585	0.02589	0.020857	0.031693	0.042836	0.03414	0.022699	0.056119
0.013124	0.0038137	0.019535	0.0059445	0.00090646	0.013592	0.016494	0.015428	0.0036819	0.0019612	0.0027214	0.0053684	0.006134	0.011782	0.0033928	0.0084309	0.01591	0.013014	0.004319	0.015461	0.012564	0.0026486	0.00036247	0.011994	0.012144	0.011204	0.026313	0.015787	0.016553	0.01152	0.016401	0.044933	0.060342	0.047979	0.042331	0.038819	0.037443	0.0092104	0.021157	0.020397	0.041	0.036883	0.026356	0.042076	0.03918	0.026517	0.041321	0.052768	0.030034	0.046365
0.016775	0.011432	0.00853	0.0041023	0.0057781	0.0032273	0.0079602	0.0017068	0.00094651	0.0086638	3.634e-05	0.0046912	0.00034687	0.017592	0.017747	0.0044748	0.011954	0.01272	0.015622	0.0075373	0.0025045	0.0038805	6.8488e-05	0.0032755	0.00053651	0.006943	0.002057	0.012442	0.019005	0.00037052	0.024325	0.019286	0.023098	0.035456	0.041099	0.038808	0.035601	0.0064526	0.00652	0.012779	0.021784	0.026212	0.024231	0.045444	0.061469	0.039956	0.055676	0.040877	0.052324	0.060719
0.011881	0.0089793	0.0024153	0.021544	0.012238	0.00042362	0.013696	0.0080477	0.004925	0.0019388	0.0082873	0.007527	0.014091	0.0013177	0.0021945	0.006317	0.0012843	0.0055795	0.016243	0.023112	0.017775	0.015183	7.9684e-05	0.0057281	0.022973	0.012753	0.011992	0.020082	0.011082	0.03321	0.0019322	0.017749	0.0031582	0.027117	0.037649	0.013161	0.0026294	0.0094277	0.026062	0.035068	0.030645	0.022256	0.043164	0.034773	0.021806	0.024098	0.046837	0.029596	0.035856	0.05066
0.024446	0.019413	0.014075	0.00041778	0.013776	0.017288	0.018664	0.021566	0.025078	0.024928	0.0052467	0.024628	0.037906	0.01914	0.021432	0.016094	0.022658	0.015489	0.019001	0.022513	0.030603	0.035946	0.037628	0.018862	0.013219	0.030159	0.03245	0.035657	0.028793	0.050922	0.035899	0.074196	0.071905	0.019563	0.01233	0.0018579	0.016913	0.012491	0.041028	0.053085	0.064837	0.06072	0.034934	0.046077	0.063322	0.066834	0.059055	0.044257	0.056924	0.054333
0.00087239	0.0072174	0.0024899	0.00040659	0.0070729	0.016689	0.0089093	0.011506	0.052861	0.11588	0.10444	0.087506	0.083694	0.095752	0.087667	0.039604	0.011072	0.00665	0.0013121	0.0049414	0.0010122	0.0066607	0.019023	0.015516	0.010789	0.011859	0.0086577	0.003394	0.014156	0.013701	0.025817	0.028714	0.028559	0.0097867	0.017834	0.0079189	0.030657	0.032643	0.020592	0.040584	0.046843	0.013733	0.04105	0.036933	0.04838	0.040906	0.027937	0.04854	0.030689	0.01467
0.021417	0.012722	0.026305	0.020051	0.018986	0.014258	0.0037325	0.012128	0.041886	0.075305	0.10842	0.10644	0.087673	0.092101	0.10996	0.046024	0.0087529	0.0017783	0.025737	0.0094131	0.01323	0.016743	0.019339	0.027734	0.016293	0.0075981	0.0095844	0.02683	0.013862	0.010355	0.0065792	0.0027314	0.016925	0.014639	0.019371	0.024104	0.027006	0.021668	0.01022	0.035712	0.04777	0.049451	0.051743	0.048846	0.059988	0.032981	0.027949	0.02963	0.053284	0.078159
0.0052535	0.0011363	0.00098642	0.0035831	0.0078583	0.00053669	0.0080162	0.0087818	0.0037491	0.0014629	0.00082321	0.02161	0.026648	0.034127	0.0014228	0.0036152	0.002333	0.0015674	0.00225	0.00034133	0.00072946	0.0057675	0.0029273	0.0097911	0.0013961	0.0030317	0.0013907	0.0067286	0.0019716	9.3662e-06	0.014808	0.021366	0.0080885	0.00030383	0.0086935	0.020135	0.019998	0.030224	0.00013784	0.00028775	0.014821	0.01284	0.018489	0.012235	0.015442	0.030551	0.043525	0.02842	0.046582	0.054672
0.021439	0.012744	0.0055752	0.015191	0.0051005	0.0017686	0.0052808	0.0018882	0.011499	0.012259	0.0046812	0.0051416	0.0044688	0.0076704	0.0014116	0.0097299	0.013242	0.0076597	0.0081148	0.016504	0.003837	0.0012011	0.02516	0.013413	0.0071832	0.0082486	0.013587	0.0030482	0.027007	0.018919	0.073086	0.066827	0.053549	0.002454	0.0077972	0.025653	0.0065819	0.016503	0.034358	0.036039	0.034364	0.024143	0.0075135	0.020791	0.033154	0.027816	0.040789	0.047964	0.059105	0.042171
0.011379	0.014586	0.0028399	0.0043291	0.0038686	0.0030005	0.0046816	0.011551	0.022692	0.013387	0.008125	0.0073594	0.011412	2.9838e-05	0.01691	0.015539	0.016044	0.012837	0.0016949	0.0033707	0.0080761	0.010079	0.0062618	0.007016	0.019378	0.0045799	0.022731	0.022881	0.019673	0.012804	0.033707	0.035993	0.035838	0.0051642	0.00078936	0.017119	0.0053724	0.025364	0.021857	0.03544	0.015759	0.0030066	0.0075247	0.020802	0.0026472	0.010737	0.013944	0.026001	0.03867	0.031195
0.0084458	0.010122	0.019427	0.021409	0.026136	0.025981	0.005378	0.0012554	0.023684	0.014067	0.017879	0.017724	0.0056671	0.023213	0.016343	0.022597	0.0090133	0.011299	0.0044198	0.011899	0.013885	0.018308	0.021204	0.0015177	0.0090135	0.0039808	0.0065775	0.015278	0.0007414	0.026222	0.065739	0.06711	0.045592	0.022243	0.0090403	0.0078943	0.0074338	0.023544	0.024823	0.011851	9.8897e-05	0.019282	0.025846	0.03119	0.027683	0.010138	0.029824	0.038831	0.0048053	0.0037399
0.0182	0.026286	0.022468	0.01804	0.005309	0.0088212	0.0078082	0.013756	0.0023097	0.0073061	0.0062716	0.0012079	0.009318	0.0070265	0.0068712	0.017088	0.0096136	0.013424	0.0099123	0.01191	0.014812	0.00092951	0.0077653	0.013103	0.014779	0.010656	0.013553	0.0014958	0.011717	0.026211	0.044366	0.0436	0.0089592	0.017746	0.017804	0.0069676	0.012109	0.031795	0.025542	0.035157	0.033482	0.017768	0.027994	0.028454	0.031966	0.046771	0.027394	0.031517	0.04388	0.031217
0.0028681	0.0043009	0.016047	0.022302	0.00047812	0.0097479	0.0050504	0.01344	0.018168	0.011298	0.0062604	0.010378	0.0065624	0.008236	0.030054	0.02227	0.023335	0.010667	0.012648	0.0054733	0.0026165	0.0045525	0.0041477	0.0024109	0.023924	0.0094246	0.018807	0.013164	0.000719	0.013076	0.014141	0.012155	0.0063108	0.011044	0.0087575	0.026183	0.0014387	0.012275	0.00069221	0.004651	0.0029753	0.025862	0.013804	0.021446	0.031672	0.030912	0.026185	0.0061984	0.018866	0.020242
0.031607	0.014055	0.017228	0.010083	0.010843	0.016778	0.0071678	0.00030405	0.012663	0.010677	0.015404	0.016165	0.0022766	0.0039523	0.0023064	0.003947	0.0089797	0.0027722	0.0056741	0.013459	0.0038484	0.0076658	0.0056848	0.0061453	0.0034651	0.0042254	0.0059012	0.0005579	0.0052854	0.015506	0.043428	0.049071	0.020228	0.028755	0.036845	0.0057245	0.013809	0.008319	0.016714	0.0072396	0.0029864	0.042205	0.026796	0.020847	0.022834	0.022073	0.032605	0.014449	0.014299	0.017812
0.0068751	0.020149	0.021824	0.015563	0.021822	0.016484	0.015419	0.0058084	0.0093206	0.0030672	0.01753	0.0045569	0.0031809	0.0060774	0.018129	0.00033668	0.01453	0.011023	0.0084319	0.007282	0.0017234	0.017748	0.0074266	0.0042195	0.0002082	0.0089084	0.0063171	0.016848	0.001307	0.017021	0.017781	0.032886	0.020217	0.0020565	0.014883	0.023889	0.028317	0.012603	0.017641	0.03275	0.028938	0.019938	0.028027	0.024521	0.013384	0.026357	0.037805	0.037044	0.034452	0.044069
0.022734	0.024105	0.01815	0.0085555	0.0028859	0.0070349	0.0022702	0.0036834	0.00043382	0.0082664	0.0056751	0.010344	0.0031697	0.010108	0.0050754	0.0070617	0.03041	0.010729	0.014547	0.0034103	0.026149	0.020506	0.021576	0.017764	0.0086307	0.0058678	0.024639	0.012282	0.0064838	0.0087699	0.048288	0.079261	0.036992	0.0066229	0.020201	0.0025377	0.028938	0.037334	0.023755	0.022995	0.050617	0.024221	0.0011831	0.0080523	0.020415	0.013246	0.031711	0.026984	0.032327	0.030041
0.017866	0.017717	0.00017165	0.01127	0.006842	0.018283	0.0010383	0.00094799	0.0038498	0.015526	0.001719	0.0030086	0.0053864	0.01134	0.0019324	0.0015798	0.011195	0.0048236	0.00021452	0.010617	0.0010008	0.0095304	0.0078546	0.013808	0.0020616	0.0072435	0.0008463	0.0080206	0.021731	0.031953	0.054686	0.051479	0.033013	0.0083419	0.013075	0.0098731	0.024372	0.030325	0.00034225	0.016293	0.033538	0.021486	0.017979	0.015083	0.0094394	0.016919	0.018295	0.015398	0.032033	0.043481
0.011114	0.0046052	0.0093381	0.0049158	0.012934	0.0045393	0.0065203	0.011335	0.0059973	0.00096454	0.01058	0.0026922	0.010472	0.011232	0.006804	0.0064738	0.0020514	0.014414	0.0025209	0.0060277	0.014112	0.0035809	0.0028153	0.017003	0.010745	0.014557	0.010129	0.0063115	0.025688	0.053304	0.064135	0.021254	0.023846	0.013009	0.0024048	0.013546	0.0054619	0.001707	0.016759	0.015388	0.0048623	0.015699	0.0070342	0.008685	0.010977	0.026696	0.015865	0.0016802	0.023194	0.0077856
[truncated: 149 more columns]

[truncated: 15 more sheets: Figure 2 vi, Figure 2 vii, Figure 3a, Figure 3b, Figure 4a, Figure 4b, Figure 4c, Figure 4d, Figure 5, Figure S4a, Figure S4b, Figure S4c, Figure S5a, Figure S5b, Figure S5c]
